# Supplementary material for: Comparative Analysis of Chemical Profiles and Biological Activities of Essential Oils Derived from Torreya grandis Arils and Leaves: In Vitro and In Silico Studies
Source: Plants (Basel). 2024 Sep 21;13(18):2640. doi: 10.3390/plants13182640 (PMC11434864; doi:10.3390/plants13182640)
Supplement: Supplementary file 1 [file plants-13-02640-s001.zip › Supplementary Tables.xlsx]

## Sheet: Table_S1
Table.S1. Putative targets of EOs for the treatment of skin pigmentation and inflammation
No.	Compound Name	Count Num	Intersection target identified for skin pigmentation	Count Num	Intersection target identified for skin inflammation
1	tricyclene	56	NFKB1, PRKCD, ESR1, STAT3, AR, CDK4, BLM, CCR1, PRKCA, ITGB3, DUT, HIF1A, TLR4, IDH1, ADAM10, NFE2L2, C5AR1, STING1, CDK2, CFTR, RET, PDGFRA, INSR, ITGB1, MTOR, PTPN11, PIK3CG, CTSD, F13A1, MMP1, GLS, MMP7, PIK3R1, CHUK, NR2E3, SHBG, ABCB1, PTGS2, RAC1, PDGFRB, STS, RARA, ACE, CYP19A1, APP, NOS2, MIF, AHR, DPP4, NR3C1, SRD5A1, HSP90AA1, TERT, DNMT1, CA4, TLR9	110	NFKB1, PRKCD, PTGS1, NR3C2, ESR1, APEX1, STAT3, AR, CDK4, S1PR2, BLM, SLC6A4, PROC, CCR1, PRKCA, FPR2, ITGB3, KEAP1, CYP3A4, AKR1C3, NOS3, ALOX5, HIF1A, TLR4, IDO1, IDH1, ADAM10, NFE2L2, HDAC4, C5AR1, STING1, FPR1, PSMB9, TLR8, RORC, SCD, CFTR, RXRA, RET, PDGFRA, PTPN2, INSR, CNR1, CPT2, BCL6, MMP8, SCN9A, ITGB1, P2RX7, MTOR, PTPN11, ZAP70, FFAR2, PIK3CG, F13A1, MMP1, CTSK, PIK3CD, CTSL, GLS, MMP…
2	α-pinene	36	NFKB1, PRKCD, AR, STAT3, ADAM10, STING1, TLR4, ITGB1, F13A1, CDK4, PDGFRA, CTSD, C5AR1, CFTR, NOS2, PPARA, TRPV1, CYP19A1, ESR1, PTGS2, RAC1, STS, RARA, APP, MIF, CXCR3, AHR, CCR1, NR2E3, NR3C1, SRD5A1, HSP90AA1, RPS6KA3, DNMT1, CA4, TLR9	75	NFKB1, APEX1, PTGS1, NOS3, PRKCD, NR3C2, FPR1, AR, STAT3, TLR8, ADAM10, STING1, FPR2, TLR4, PROC, PSMB9, KEAP1, NR1I2, ITGB1, F13A1, GPBAR1, CDK4, PDGFRA, C5AR1, FFAR2, CYP3A4, CFTR, PTPN2, NOS2, SCD, PPARA, ACHE, TRPV1, CYP19A1, ESR1, SLC6A4, PTGS2, CYP1A2, RAC1, STS, RARA, ALOX5, HCAR2, CHRNA7, PGR, RELA, ESR2, XDH, APP, CTSG, HRH1, NOS1, MIF, NR1H3, PLA2G1B, ALOX15, CXCR3, AHR, CCR1, HSD11B1, …
3	α-fenchene	45	NFKB1, PRKCD, STAT3, VDR, CDK4, DUT, AR, MTOR, TLR4, ITGB1, ADAM10, CTSD, C5AR1, CFTR, CHUK, HSP90AA1, NOS2, STING1, SIRT1, F13A1, TERT, PRKACA, PIK3CA, PIK3R1, CCR1, CDK2, AHCY, ESR1, PTGS2, RAC1, RARA, ACE, CYP19A1, APP, JAK2, MIF, CXCR3, AHR, NR2E3, NR3C1, SRD5A1, PSENEN, CA4, TLR9	97	NFKB1, APEX1, PTGS1, NR3C2, PRKCD, STAT3, VDR, NOS3, CDK4, AR, MTOR, TLR4, PROC, ITGB1, PTPN2, ADAM10, FPR2, FPR1, CYP3A4, C5AR1, AKR1C3, HDAC4, CFTR, CHUK, ZAP70, KEAP1, TLR8, HSP90AA1, NOS2, STING1, SIRT1, RXRA, S1PR2, RORC, FFAR2, PLAT, SCD, SLC6A4, CPT2, F13A1, TERT, PRKACA, PIK3CA, PIK3R1, CCR1, PSMB9, CCR2, HSD11B1, ESR1, PTGS2, CYP1A2, RAC1, RARA, ALOX5, HCAR2, CHRNA7, PGR, ACE, RELA, CYP1…
4	camphene	44	NFKB1, STAT3, CDK4, AR, RET, ITGB3, TLR4, ADAM10, PRKCD, C5AR1, CTSD, MAPK14, DUT, ITGB1, F13A1, MAP2K2, STING1, PDGFRA, CHUK, CDK2, SIRT1, NFE2L2, ACVRL1, VDR, HSP90AA1, KIF11, CFTR, NOS2, ALK, ESR1, PTGS2, RARA, JAK1, ACE, CYP19A1, APP, MIF, AHR, NR2E3, NR3C1, SRD5A1, RPS6KA3, CA4, TLR9	89	NFKB1, NR3C2, STAT3, APEX1, CDK4, AR, IDO1, PTGS1, RET, CYP3A4, TLR8, ITGB3, TLR4, PROC, FPR2, ADAM10, PRKCD, C5AR1, MAPK14, PTPN2, ITGB1, FPR1, CCR2, F13A1, S1PR2, MAP2K2, SCN9A, CPT2, NOS3, ZAP70, KEAP1, HDAC4, SLC6A4, STING1, PDGFRA, CHUK, TBK1, P2RX7, SIRT1, NFE2L2, RORC, ACVRL1, RXRA, SCD, VDR, PIK3CD, HSP90AA1, BCL6, CFTR, NOS2, MMP8, MAP3K11, EPHX1, ALK, HSD11B1, ESR1, CNR1, PTGS2, CYP1A2,…
5	sabinen	54	NFKB1, CTSD, MMP14, IDH1, PRKCD, C5AR1, VDR, ADAM10, ITGB3, AR, HPRT1, DUT, STAT3, KIF11, MMP7, BLM, MAP2K2, PRKCA, HSP90AA1, TLR4, CCR1, MTOR, PIK3CG, STING1, GBA1, CFTR, EZH2, CXCR4, ABCB1, ITGB1, CASP8, ADAM17, HIF1A, PIK3R1, ESR1, PTGS2, STS, RARA, ACE, CYP19A1, APP, NOS2, MIF, AHR, NR3C1, SRD5A1, CYP11B1, RPS6KA3, PSENEN, NCSTN, DNMT1, CA4, PSEN1, TLR9	100	NFKB1, NR3C2, PTGS1, MMP14, APEX1, IDH1, FPR2, IDO1, PRKCD, C5AR1, FPR1, VDR, ADAM10, PIK3CD, PROC, ITGB3, CTSK, PTPN2, AR, HPRT1, S1PR2, CCR2, MMP8, CYP3A4, STAT3, NAMPT, MMP7, PSMB9, RXRA, BLM, MAP2K2, PRKCA, HSP90AA1, RORC, TLR4, CCR1, MTOR, PIK3CG, STING1, GBA1, SCD, PLAT, NOS3, AKR1C3, CFTR, PIK3CB, P2RX7, DHFR, EZH2, CXCR4, HDAC4, ABCB1, ITGB1, CASP8, ADAM17, CPT2, HIF1A, PIK3R1, FFAR2, ESR…
6	β-pinene	46	NFKB1, AR, PRKCD, STAT3, VDR, TLR4, ADAM10, ITGB3, C5AR1, DUT, MTOR, CTSD, CDK4, CFTR, F13A1, STING1, ITGB1, BLM, SERPINE1, PIK3R1, AHCY, CHUK, ACVRL1, PDGFRA, EZH2, HSP90AA1, ESR1, PTGS2, RAC1, STS, RARA, ACE, CYP19A1, APP, NOS2, MIF, CXCR3, AHR, DPP4, NR2E3, NR3C1, SRD5A1, CYP11B1, DNMT1, CA4, TLR9	94	NFKB1, APEX1, NR3C2, PTGS1, AR, PRKCD, STAT3, VDR, TLR4, IDO1, FPR2, ADAM10, PROC, ITGB3, CYP3A4, C5AR1, SLC6A4, MTOR, CDK4, ZAP70, FPR1, PTPN2, ALOX12, NOS3, CFTR, CPT2, F13A1, TLR8, SCD, S1PR2, RXRA, KEAP1, RORC, PSMB9, STING1, PIK3CD, ITGB1, BLM, SERPINE1, PIK3R1, CHUK, EPHX1, CCR2, ACVRL1, PDGFRA, IRAK1, EZH2, PLAT, HSP90AA1, PREP, HDAC4, BCL6, ESR1, PTGS2, CYP1A2, RAC1, STS, RARA, ALOX5, HCA…
7	1-octen-3-ol	63	CTSD, NFKB1, PRKCA, PRKCD, EGFR, PTGS2, NFE2L2, MMP3, PDGFRB, PIK3R1, AHCY, CCR1, PIK3CA, KIF11, NTRK1, GUSB, MERTK, AR, CASP8, ADAM10, MAPK1, STAT3, F13A1, PIK3CG, MTOR, KLK7, VDR, C5AR1, CXCR4, TLR4, NR2E3, IL23R, PARP1, EZH2, JAK3, IKBKB, MMP9, BTK, SERPINE1, HMOX1, CA4, TRPV3, JAK1, JAK2, CYP11B1, CYP19A1, TYK2, PTPRC, ESR1, ABCB1, PTPN22, CTSB, ADA, SIRT1, ACE, PTGER4, APP, NOS2, AHR, PSENEN…	117	NFKB1, S1PR2, FPR1, NR1I2, FPR2, PRKCA, PIK3CD, PRKCD, EGFR, APEX1, PTGS2, NFE2L2, PIK3CB, ALPL, PTGS1, CNR1, PSMB9, MMP3, ESR2, SLC40A1, PDGFRB, KEAP1, GPR35, PIK3R1, TOP1, CTSG, EPHX1, CCR1, PIK3CA, CYP3A4, CPT2, NAMPT, NTRK1, GUSB, SCD, NR3C2, AR, S1PR1, CASP8, ADAM10, AKR1C3, MMP8, MAPK1, STAT3, F13A1, RXRA, CCR2, PIK3CG, PTPN2, P2RX7, MTOR, KLK7, VDR, DHFR, C5AR1, CXCR4, TLR4, XDH, IL23R, HC…
8	β-myrcene	45	MAPK1, NFKB1, CTSD, EGFR, BTK, CXCR4, PIK3R1, FGFR1, NFE2L2, KDR, HPGD, HIF1A, PDGFRA, ADAM10, CCR1, VDR, PDGFRB, C5AR1, AHCY, ERBB2, MAP2K2, JAK3, CFTR, F13A1, GUSB, PPARA, ESR1, ABCB1, PTGS2, TRPV1, RAC1, AR, SIRT1, ACE, CYP19A1, SYK, APP, NOS2, MIF, AHR, NR2E3, RET, DNMT1, CA4, TLR9	85	MAPK1, APEX1, NFKB1, HDAC3, GPR35, NR1I2, EGFR, BTK, CXCR4, PIK3R1, FGFR1, NR3C2, NFE2L2, KDR, CYP3A4, HPGD, RXRA, HIF1A, PDGFRA, ADAM10, PIK3CD, CCR1, FPR2, VDR, PDGFRB, SLC40A1, PTGS1, C5AR1, PTPN2, PLAT, SCD, ERBB2, CCR2, TOP1, MAP2K2, FPR1, JAK3, PSMB9, P2RX7, CFTR, PLA2G2A, F13A1, GUSB, NAMPT, PPARA, ESR1, ABCB1, PTGS2, TRPV1, CYP1A2, RAC1, AR, SIRT1, PGR, ACE, RELA, TGM2, CYP19A1, SYK, ESR2…
9	3-carene	40	NFKB1, PRKCD, CTSD, AR, ADAM10, BLM, STING1, ITGB1, STAT3, NOS2, TLR4, SLC2A1, CDK2, CDK4, PDGFRA, PDE11A, KIF11, CFTR, MMP7, PPARA, TRPV1, CYP19A1, ESR1, ABCB1, PTGS2, RAC1, STS, RARA, ACE, APP, CASR, MIF, AHR, NR3C1, SRD5A1, HSP90AA1, RPS6KA3, DNMT1, CA4, TLR9	76	NFKB1, APEX1, NOS3, PRKCD, NR3C2, FPR1, NR1I2, AR, TLR8, AKR1C3, ADAM10, PTGS1, FPR2, BLM, STING1, ITGB1, PROC, STAT3, NOS2, KEAP1, TLR4, SLC2A1, PSMB9, PTPN2, CDK4, PDGFRA, PDE11A, CFTR, SCD, MMP7, PLA2G2A, PPARA, TRPV1, CYP19A1, ESR1, SLC6A4, CNR1, ABCB1, PTGS2, CYP1A2, RAC1, STS, RARA, ALOX5, HCAR2, CHRNA7, PGR, ACHE, ACE, RELA, ESR2, APP, CTSG, CASR, HRH1, NOS1, MIF, NR1H3, PLA2G1B, ALOX15, A…
10	p-cymene	55	CTSD, NFE2L2, NOS2, CTSB, NFKB1, KIF11, GSTP1, PDGFRB, BLM, PRKCD, ADAM10, KLK7, SLC2A1, STING1, ITGB1, NPC1, HPRT1, GLS, PDE11A, ERAP1, PPARA, PTPRC, ESR1, ABCB1, PTGS2, TRPV1, PTPN22, RAC1, AR, RARA, VCAM1, SIRT1, ACE, CYP19A1, ICAM1, APP, TACR1, EDNRA, CASR, CDK2, JAK2, MIF, PLAU, AHR, MAPK10, DPP4, NR2E3, SRD5A1, MMP9, CYP11B1, MAPK14, MDM2, DNMT1, CA4, TLR9	100	NR1I2, FPR1, GPBAR1, NFE2L2, NOS2, APEX1, CTSB, NFKB1, PTGS1, GSTP1, PDGFRB, NOS3, BLM, PRKCD, ADAM10, KLK7, TRPA1, SLC2A1, STING1, ITGB1, NPC1, HPRT1, EPHB2, GLS, FPR2, PROC, PIK3CD, PDE11A, PSMB9, ERAP1, SCD, CCR2, P2RX7, ACHE, PPARA, PTPRC, ESR1, CNR1, ABCB1, PTGS2, TRPV1, PTPN22, CYP1A2, RAC1, AR, RARA, VCAM1, SIRT1, HRH1, ALOX5, S1PR1, MCL1, HCAR2, PGR, CXCR2, ACE, RELA, CYP19A1, ICAM1, ESR2…
11	D-limonene	42	BLM, NFKB1, CTSD, AR, ADAM10, C5AR1, PIK3R1, PIK3CA, EZH2, NR3C1, TLR4, NFE2L2, PDGFRB, F13A1, ITGB1, PDGFRA, MAPK1, AHCY, STING1, GSTP1, SIRT1, DUT, GLS, PPARA, CYP19A1, ESR1, PTGS2, RARA, ACE, SYK, APP, NOS2, MIF, AHR, DPP4, NR2E3, SRD5A1, HSP90AA1, RAC1, DNMT1, CA4, TLR9	85	APEX1, BLM, NFKB1, NR3C2, AR, NR1I2, FPR1, NOS3, ADAM10, TLR8, PTPN2, RXRA, FPR2, C5AR1, PLA2G2A, CPT2, PIK3R1, PIK3CA, EZH2, CNR1, PIK3CD, PREP, NR3C1, CYP3A4, TLR4, GPBAR1, SCD, PIK3CB, PSMB9, NFE2L2, PDGFRB, F13A1, ITGB1, PDGFRA, MAPK1, CCR2, AOC3, STING1, GSTP1, SIRT1, GLS, PPARA, NR1H3, CYP19A1, ESR1, PTGS2, CYP1A2, RARA, HRH1, HCAR2, CHRNA7, PGR, ACHE, ACE, RELA, SYK, ESR2, APP, FDFT1, NOS1…
12	β-ocimene	46	MAPK1, CTSD, NFKB1, VDR, HIF1A, NFE2L2, BLM, CXCR4, PDGFRA, C5AR1, F13A1, ADAM10, PDGFRB, PIK3R1, CCR1, HPGD, ITGB1, JAK3, BTK, CHUK, FGFR1, PPARA, ESR1, ABCB1, PTGS2, RAC1, AR, RARA, SIRT1, JAK1, ACE, AKT3, CYP19A1, SYK, APP, NOS2, JAK2, MIF, AHR, NR2E3, HSP90AA1, RPS6KA3, TERT, DNMT1, CA4, TLR9	97	MAPK1, NR1I2, APEX1, NFKB1, PTGS1, VDR, HIF1A, NFE2L2, BLM, NR3C2, GPR35, CXCR4, PDGFRA, C5AR1, F13A1, ADAM10, PDGFRB, RXRA, PIK3R1, FPR1, FPR2, PLAT, CYP3A4, PTPN2, CCR1, SCD, HPGD, ITGB1, JAK3, BTK, PSMB9, CHUK, FGFR1, PPARA, ESR1, ABCB1, PTGS2, CYP1A2, RAC1, PDGFRB, AR, RARA, SIRT1, ALOX5, MCL1, HCAR2, CHRNA7, PGR, ACHE, LRRK2, JAK1, ACE, RELA, TGM2, AKT3, CYP19A1, PTGS2, SYK, ZAP70, ESR2, APP…
13	trans-β-ocimene	46	MAPK1, CTSD, NFKB1, VDR, HIF1A, NFE2L2, BLM, CXCR4, PDGFRA, C5AR1, F13A1, ADAM10, PDGFRB, PIK3R1, CCR1, HPGD, ITGB1, JAK3, BTK, CHUK, FGFR1, PPARA, ESR1, ABCB1, PTGS2, RAC1, AR, RARA, SIRT1, JAK1, ACE, AKT3, CYP19A1, SYK, APP, NOS2, JAK2, MIF, AHR, NR2E3, HSP90AA1, RPS6KA3, TERT, DNMT1, CA4, TLR9	83	MAPK1, NR1I2, APEX1, NFKB1, PTGS1, VDR, HIF1A, NFE2L2, BLM, NR3C2, GPR35, CXCR4, PDGFRA, C5AR1, F13A1, ADAM10, PDGFRB, RXRA, PIK3R1, FPR1, FPR2, PLAT, CYP3A4, PTPN2, CCR1, SCD, HPGD, ITGB1, JAK3, BTK, PSMB9, CHUK, FGFR1, PPARA, ESR1, ABCB1, PTGS2, CYP1A2, RAC1, AR, RARA, SIRT1, ALOX5, MCL1, HCAR2, CHRNA7, PGR, ACHE, LRRK2, JAK1, ACE, RELA, TGM2, AKT3, CYP19A1, SYK, ZAP70, ESR2, APP, HRH1, FDFT1, …
14	α-terpinolene	42	NFKB1, CTSD, BLM, ADAM10, AR, PDGFRB, HIF1A, STING1, C5AR1, SLC2A1, NR3C1, ITGB1, GUSB, NFE2L2, CXCR4, PIK3R1, KLK7, GSTP1, SIRT1, PDE11A, PDGFRA, PPARA, ESR1, PTGS2, TRPV1, RAC1, RARA, ACE, CYP19A1, APP, NOS2, JAK2, MIF, AHR, DPP4, NR2E3, SRD5A1, CYP11B1, HSP90AA1, DNMT1, CA4, TLR9	86	APEX1, NFKB1, NR1I2, BLM, GPBAR1, NR3C2, ADAM10, AR, FPR1, PSMB9, NOS3, TLR8, PDGFRB, FLT1, HIF1A, STING1, C5AR1, PTPN2, SLC2A1, NR3C1, CYP3A4, FPR2, RXRA, ITGB1, GUSB, KEAP1, NFE2L2, CXCR4, PIK3R1, ALOX5, KLK7, PIK3CB, GSTP1, SIRT1, PLA2G2A, PDE11A, CPT2, PDGFRA, PPARA, ESR1, CNR1, PTGS2, TRPV1, CYP1A2, RAC1, RARA, HRH1, S1PR1, MCL1, HCAR2, CHRNA7, PGR, ACHE, ACE, RELA, CYP19A1, ESR2, APP, CTSG,…
15	4-terpineol	45	NFKB1, CTSD, ADAM10, PRKCD, SLC2A1, ITGB3, PTGS2, C5AR1, KIF11, PDGFRA, MMP7, NR3C1, AR, PDGFRB, GSTP1, MME, STING1, CTSB, GBA1, BLM, VDR, NFE2L2, PLAU, ITGB1, MAP2K2, PIK3R1, CCR1, HSP90AA1, CYP19A1, CA4, PPARA, G6PD, ESR1, SHBG, ABCB1, RAC1, STS, RARA, APP, NOS2, MIF, AHR, SRD5A1, DNMT1, TLR9	92	NFKB1, APEX1, FPR1, ADAM10, PRKCD, FPR2, NR3C2, GPBAR1, NOS3, SLC2A1, PTGS1, ITGB3, S1PR2, CNR1, NR1I2, PTGS2, C5AR1, PIK3CD, PDGFRA, MMP7, NR3C1, ESR2, AR, PDGFRB, GSTP1, CCR2, TLR8, MME, STING1, CTSB, SCD, GBA1, BLM, PIK3CB, VDR, NFE2L2, PLAU, ITGB1, MAP2K2, PLA2G2A, PTPN2, PIK3R1, CCR1, AKR1C3, PSMB9, HSP90AA1, PROC, CYP19A1, RORC, NR1H3, HMGCR, SLC6A4, PPARA, PPARD, G6PD, ESR1, ACHE, SHBG, PL…
16	p-cymen-8-ol	55	CTSD, PDGFRB, NFKB1, VDR, KIF11, PRKCD, ADAM10, MIF, HIF1A, NFE2L2, BLM, GSTP1, SLC2A1, STING1, SIRT1, PDE11A, ITGB1, SERPINE1, HMOX1, TRPV3, NR3C1, JAK1, JAK2, CA4, PTPRC, ESR1, ABCB1, PTGS2, TRPV1, PTPN22, RAC1, AR, RARA, VCAM1, RAF1, CDK4, CYP19A1, ICAM1, PDGFRA, SYK, APP, CASR, CDK2, NOS2, KDR, AHR, CCR1, NR2E3, SELE, CYP11B1, MAPK14, PPARG, TERT, DNMT1, TLR9	104	GPBAR1, NR1I2, PDGFRB, NFKB1, VDR, PRKCD, APEX1, ADAM10, ALOX5, FPR1, MIF, HIF1A, NFE2L2, CCR2, BLM, NR1H4, GSTP1, NR1H3, XDH, FLT1, NR3C2, HSD11B1, EPHB2, PTPN2, TLR8, SLC2A1, FPR2, STING1, SIRT1, CETP, TOP1, PDE11A, ITGB1, GPR35, SERPINE1, HMOX1, TRPV3, NR3C1, PGR, JAK1, JAK2, PTPRC, ESR1, CNR1, ABCB1, PTGS2, TRPV1, PTPN22, CYP1A2, RAC1, AR, RARA, VCAM1, HRH1, S1PR1, MCL1, HCAR2, RAF1, RELA, CD…
17	α-terpineol	47	CTSD, AR, NFKB1, ADAM10, BLM, VDR, AHCY, C5AR1, KIF11, PIK3R1, STING1, PDGFRA, ITGB1, TLR4, SLC2A1, EZH2, PRKCD, NR3C1, F13A1, PDGFRB, NFE2L2, DUT, SIRT1, SERPINE1, CYP19A1, CA4, ESR1, TRPV3, ATP12A, SHBG, PPARA, FABP5, HMOX1, G6PD, ABCB1, PTGS2, STS, RARA, TRPV1, APP, NOS2, TYK2, MIF, AHR, SRD5A1, DNMT1, TLR9	91	APEX1, AR, NR1I2, FPR1, NR3C2, NFKB1, GPBAR1, ADAM10, BLM, FPR2, NOS3, PLA2G2A, VDR, ALOX12, TLR8, CCR2, C5AR1, CPT2, PLAT, PTPN2, PIK3R1, STING1, SCD, GPR35, PDGFRA, ITGB1, TLR4, SLC2A1, ALOX5, EZH2, PRKCD, NR3C1, F13A1, PDGFRB, NFE2L2, SIRT1, SERPINE1, EPHX1, CYP19A1, SLC6A4, NR1H3, ESR1, ACHE, ESR2, PLA2G1B, TRPV3, ATP12A, PTPN6, SHBG, PPARA, FABP5, PPARD, HMOX1, HMGCR, PGR, G6PD, HSD11B1, CNR…
18	citronellol	52	CTSD, NFKB1, BLM, CXCR4, NFE2L2, CCR1, PIK3CA, VDR, PIK3R1, ITGB3, ADAM10, CASP8, MMP7, MTOR, JAK3, PDGFRA, MAP2K2, KIF11, HPGD, C5AR1, CDK2, PRKCD, CHUK, ERAP1, HPRT1, GUSB, PRKCA, TACR1, CFTR, AHCY, PDGFRB, AR, CYP19A1, ESR1, PTGS2, PPARA, TERT, FABP5, JAK1, JAK2, ABCB1, CTSB, SIRT1, ACE, NTRK1, APP, NOS2, MIF, MDM2, DNMT1, CA4, TLR9	100	NFKB1, FPR1, BLM, NR1I2, CXCR4, GPR35, APEX1, NFE2L2, PIK3CD, PTGS1, SCD, CCR1, S1PR2, PIK3CB, PIK3CA, CTSL, CCR2, P2RX7, VDR, FPR2, DHFR, NR3C2, PIK3R1, ITGB3, ADAM10, AOC3, CASP8, CYP3A4, MMP7, MTOR, JAK3, PTPN2, PDGFRA, PSMB9, MAP2K2, PLAT, AKR1C3, HPGD, C5AR1, SLC40A1, PRKCD, CHUK, NAMPT, CNR1, ERAP1, RXRA, HPRT1, ABL1, GUSB, PRKCA, MMP8, TACR1, CFTR, HDAC3, PDGFRB, AR, CYP19A1, HMGCR, ESR1, …
19	bornyl acetate	57	NFKB1, BLM, STAT3, PIK3R1, C5AR1, TLR4, CDK4, ADAM10, CCR1, PRKCD, PDGFRA, CFTR, PRKCA, AR, CTSD, PDGFRB, CDK2, PTPN11, ITGB3, ITGB1, MTOR, HIF1A, PIK3CG, AHCY, PIK3CA, ALK, IDH1, NFE2L2, DUT, SOS1, DPP4, TACR1, VDR, CYP19A1, POLA1, TYMS, ESR1, ABCB1, PTGS2, RAC1, STS, RARA, SIRT1, ACE, APP, NOS2, MIF, CXCR3, AHR, NR2E3, NR3C1, SRD5A1, HSP90AA1, ELANE, DNMT1, CA4, TLR9	101	NFKB1, BLM, STAT3, CYP3A4, APEX1, AKR1C3, NR3C2, PIK3R1, FPR2, C5AR1, TLR4, CDK4, ADAM10, CCR1, PRKCD, PDGFRA, CHRM3, PLA2G2A, IDO1, CFTR, PTPN2, ZAP70, PRKCA, AR, AOC3, PDGFRB, FPR1, PTPN11, ITGB3, CNR1, ITGB1, MTOR, PIK3CB, EPHB2, P2RX7, RXRA, PSMB9, HIF1A, PIK3CG, PIK3CA, ALK, CCR2, KEAP1, HPSE, IDH1, NFE2L2, LTA4H, SCD, SOS1, DPP4, CTSK, TACR1, NAMPT, ACHE, VDR, HMGCR, CYP19A1, POLA1, TYMS, E…
20	δ-eIemene	37	NFKB1, CTSD, BLM, ITGB3, ADAM10, C5AR1, VDR, IDH1, PDGFRA, MMP7, CTSB, PRKCD, CCR1, PIK3CG, STAT3, DUT, CDK2, ITGB1, PIK3R1, AR, CFTR, F13A1, CASP8, HPRT1, DPP4, NR3C1, PPARA, CXCR3, ESR1, TRPV1, RARA, NOS2, MIF, AHR, SRD5A1, DNMT1, TLR9	78	APEX1, NFKB1, NR3C2, BLM, FPR1, FPR2, ITGB3, ADAM10, PTGS1, CYP3A4, C5AR1, VDR, PIK3CB, PIK3CD, IDH1, RXRA, PROC, SCD, PDGFRA, MMP7, CTSB, PRKCD, S1PR2, CCR1, PIK3CG, STAT3, P2RX7, ITGB1, PSMB9, CCR2, PIK3R1, TLR8, NR1I2, AR, CFTR, PLA2G2A, F13A1, BCL6, CASP8, PLAT, HPRT1, AKR1C3, DPP4, NR3C1, PPARA, NR1H3, CXCR3, ESR1, TRPV1, CYP1A2, RARA, ALOX5, CHRNA7, PGR, RELA, PTPN2, ESR2, HRH1, FDFT1, NOS2…
21	α-terpinyl acetate	53	CTSD, NFKB1, BLM, ADAM10, PIK3R1, TLR4, ITGB1, C5AR1, NFE2L2, PDGFRA, AHCY, SLC2A1, AR, CCR1, PIK3CA, CFTR, PDGFRB, F2, CYP19A1, CTSB, PTGS2, CYP11B1, SHBG, MET, ELANE, NLRP3, ATP12A, HIF1A, TGFBR1, CREBBP, CCR5, ALDH2, ICAM1, VCAM1, SELE, EGFR, MAPK14, ESR1, ABCB1, STS, RARA, ACE, APP, NOS2, MIF, ITGAL, AHR, NR3C1, SRD5A1, PSENEN, DNMT1, CA4, TLR9	108	NFKB1, APEX1, FPR1, BLM, NR3C2, NR1I2, ADAM10, CYP3A4, PIK3R1, FPR2, PLA2G2A, GPBAR1, TLR4, CCR2, ITGB1, C5AR1, NFE2L2, PDGFRA, PTPN2, PIK3CB, SLC2A1, AR, AKR1C3, CCR1, NR1H3, PIK3CA, CFTR, EPHB2, NOS3, GPR35, ALOX5, PLAT, GRB2, SCD, PDGFRB, F2, PRSS1, HMGCR, CYP19A1, HSD11B1, EPHX1, PTGES, CTSK, CTSL, CTSB, PTGS2, LSS, EPAS1, P2RX7, PLA2G6, SHBG, MET, ELANE, NLRP3, ATP12A, HIF1A, TGFBR1, CNR1, F…
22	α-cubebene	43	NFKB1, CTSB, AR, NOS2, PRKCD, CTSD, DUT, CDK2, ADAM10, KIF11, NFE2L2, CDK4, EZH2, TLR4, SLC2A1, F13A1, TERT, PIK3CA, HPRT1, MTOR, CFTR, C5AR1, STING1, CASP8, PIK3CG, MMP7, CYP19A1, ACVRL1, PPARA, ESR1, RAC1, RARA, NTRK1, NOS2, MIF, AR, AHR, NR2E3, NR3C1, HSP90AA1, DNMT1, TLR9, CASP3	79	NOS3, NFKB1, CTSB, AR, PIK3CD, NOS2, FPR1, NR3C2, APEX1, PRKCD, PROC, IDO1, FPR2, ADAM10, NR1I2, PTGS1, NFE2L2, CDK4, CNR1, NOS1, EZH2, XDH, TLR4, PIK3CB, SLC2A1, TLR8, PTPN2, F13A1, TERT, PIK3CA, CPT2, HPRT1, MTOR, GPBAR1, CFTR, C5AR1, KEAP1, S1PR2, STING1, CCR2, CASP8, P2RX7, PSMB9, PIK3CG, MMP7, PLAT, AOC3, CYP19A1, SCD, PLA2G2A, RORC, ACVRL1, PPARA, ESR1, ACHE, SLC6A4, CYP1A2, RAC1, RARA, CHR…
23	copaene	45	AR, NFKB1, PRKCD, CTSD, CTSB, KIF11, STAT3, C5AR1, CHUK, ADAM10, DUT, CFTR, MAPK14, PIK3CA, CDK4, TLR4, NOS2, ITGB1, HPRT1, NFE2L2, IL23R, GBA1, STING1, KLK7, SLC2A1, CDK2, PDGFRA, TERT, IDH1, MTOR, F13A1, EZH2, ITGB3, PPARA, CYP19A1, ESR1, TRPV1, STS, RARA, AHR, NR3C1, SRD5A1, DNMT1, TLR9	80	AR, PTGS1, NFKB1, NR3C2, FPR1, IDO1, PRKCD, APEX1, NOS3, HDAC4, FPR2, CTSB, STAT3, PROC, C5AR1, CNR1, CHUK, ADAM10, CFTR, PTPN2, MAPK14, FFAR2, PIK3CD, PIK3CA, CDK4, PLAT, TLR4, RORC, NOS2, ITGB1, TLR8, HPRT1, NFE2L2, S1PR2, IL23R, GBA1, TRPA1, NR1I2, STING1, KLK7, PSMB9, SLC2A1, PDGFRA, XDH, CCR2, TERT, IDH1, MTOR, F13A1, EZH2, ITGB3, CTSK, PPARA, CYP19A1, ESR1, ACHE, SLC6A4, TRPV1, CYP1A2, STS,…
24	trans-β-ocimene	53	CTSB, NFKB1, DUT, AR, PIK3CG, NOS2, ADAM10, CDK2, KIF11, CFTR, TERT, EZH2, PRKCD, IDH1, C5AR1, CTSD, MMP2, CDK4, TLR4, MTOR, MMP14, F13A1, MMP9, CASP8, ITGB3, NR2E3, CCR1, PIK3R1, PDGFRA, PDGFRB, STAT3, PRKCA, MMP7, EP300, ABCB1, SLC2A1, PIK3CA, CHUK, NFE2L2, STING1, ACVRL1, CXCR3, RARA, ACE, APP, MIF, DPP4, NR3C1, SRD5A1, DNMT1, CA4, TLR9, CASP3	99	IDO1, NR3C2, CTSB, APEX1, NFKB1, PIK3CD, FPR2, NOS3, AR, PIK3CG, NOS2, ADAM10, FPR1, PTGS1, S1PR2, CFTR, TERT, PROC, AOC3, EZH2, PRKCD, IDH1, C5AR1, CPT2, MMP2, CDK4, XDH, PIK3CB, TLR4, MTOR, MMP14, CYP3A4, F13A1, ZAP70, MMP9, CHRNA7, CASP8, ITGB3, MMP8, SCD, PTPN2, RORC, CCR2, CCR1, PSMB9, P2RX7, HDAC4, PIK3R1, PDGFRA, PDGFRB, CTSL, STAT3, TGM2, PRKCA, SLC40A1, MC5R, MMP7, PLA2G2A, CTSK, EP300, …
25	β-eIemene	54	NFKB1, STAT3, ESR1, AR, CDK4, BLM, DPP4, ADAM10, HIF1A, C5AR1, PDGFRA, CCR1, PRKCD, CDK2, DUT, AHCY, F13A1, MMP7, BTK, ITGB1, PDGFRB, PIK3CA, TLR4, VDR, ITGB3, MTOR, CTSD, PIK3R1, SERPINE1, EGFR, TACR1, JAK3, NOS2, PIK3CG, IDH1, CFTR, SIRT1, PTPN11, MMP9, NR3C1, EZH2, PTGS2, STS, RARA, ACE, CYP19A1, APP, MIF, AHR, SRD5A1, HSP90AA1, DNMT1, CA4, TLR9	104	APEX1, NFKB1, STAT3, NR3C2, RXRA, ESR1, CYP3A4, AR, CDK4, PTPN2, BLM, S1PR2, DPP4, CNR1, FPR2, PTGS1, ADAM10, HIF1A, ESR2, AKR1C3, C5AR1, PDGFRA, CCR1, CETP, PRKCD, SCD, F13A1, MMP8, MMP7, PLA2G2A, FFAR2, PIK3CB, BTK, BCL6, ITGB1, GPR35, PDGFRB, PIK3CA, TLR4, VDR, ITGB3, MTOR, PIK3R1, NOS3, FPR1, SERPINE1, EGFR, TACR1, JAK3, CPT2, PLAT, KEAP1, PIK3CD, REN, NOS2, PIK3CG, PREP, PSMB9, CCR2, ZAP70, …
26	caryophyllene	44	NFKB1, AR, CTSD, HSP90AA1, TLR4, ADAM10, DUT, NFE2L2, PDGFRB, KIF11, NOS2, PRKCD, F13A1, NR3C1, C5AR1, PDGFRA, PTGS2, SLC2A1, PIK3R1, CDK2, STING1, VDR, ESR1, GSTP1, PPARA, ACVRL1, CDK4, AHCY, TACR1, PIK3CA, HIF1A, ITGB1, TRPV1, STS, RARA, ALK, CYP19A1, APP, MIF, AHR, SRD5A1, DNMT1, CA4, TLR9	85	APEX1, NR3C2, NFKB1, AR, PTGS1, NOS3, IDO1, HSP90AA1, FPR2, TLR8, TLR4, FPR1, ADAM10, NFE2L2, PDGFRB, PTPN2, NOS2, PRKCD, F13A1, NR3C1, C5AR1, PDGFRA, PROC, PIK3CD, NR1I2, PTGS2, FFAR2, SLC2A1, PIK3R1, STING1, ALOX12, CPT2, VDR, CNR1, AKR1C3, ESR1, PSMB9, GSTP1, PPARA, ACVRL1, CDK4, KEAP1, TACR1, PIK3CA, PLAT, ZAP70, HIF1A, SCD, RORC, ITGB1, TRPV1, CYP1A2, STS, RARA, ALK, HRH1, ALOX5, CHRNA7, PGR…
27	cis-β-copaene	59	PRKCD, NFKB1, AR, DUT, C5AR1, CTSD, MAPK14, PIK3CA, KIF11, CHUK, IDH1, ADAM10, STAT3, GBA1, CTSB, PRKCA, ITGB3, CXCR4, PIK3CG, CFTR, TLR4, CDK4, MTOR, F13A1, CCR1, F2, STAT1, HPRT1, NFE2L2, VDR, CDK2, PDGFRA, EZH2, PDGFRB, SLC2A1, MMP7, IL23R, ITGB1, PTGS2, TERT, ABCB1, KLK7, IKBKB, CYP19A1, CASP8, PPARA, ESR1, STS, RARA, ACE, APP, NOS2, AHR, NR3C1, SRD5A1, DNMT1, CA4, TLR9	100	PTGS1, IDO1, PRKCD, NR3C2, APEX1, HDAC4, NFKB1, AR, FPR2, C5AR1, PROC, MAPK14, PIK3CA, FPR1, CHUK, PIK3CD, IDH1, S1PR2, ADAM10, STAT3, GBA1, CTSB, RORC, CTSK, PRKCA, PLAT, ITGB3, CXCR4, XDH, PIK3CG, CYP3A4, FFAR2, CFTR, CNR1, IRAK1, TLR4, CDK4, MTOR, F13A1, CCR1, NOS3, SLC6A4, F2, STAT1, HPRT1, TGM2, NFE2L2, ESR2, VDR, ZAP70, PTPN2, PDGFRA, SCD, EZH2, PDGFRB, SLC2A1, MMP7, IL23R, ITGB1, PTGS2, CT…
28	aromandendrene	46	NFKB1, AR, NOS2, PRKCD, CTSD, DUT, CDK4, TLR4, ADAM10, C5AR1, ACVRL1, PDGFRB, ESR1, TERT, STAT3, AHCY, MAPK1, VDR, TACR1, CCR1, CDK2, TYK2, F13A1, KIF11, CYP19A1, HIF1A, NR3C1, HSP90AA1, EZH2, PIK3CG, SERPINE1, PIK3R1, MMP1, ITGB1, GSTP1, SIRT1, STING1, PTGS2, RAC1, STS, MIF, AHR, SRD5A1, DNMT1, CA4, TLR9	92	APEX1, NOS3, NFKB1, NR3C2, PTGS1, AR, NOS2, PRKCD, CPT2, IDO1, AKR1C3, CDK4, TLR4, FPR2, ADAM10, CNR1, C5AR1, ACVRL1, PDGFRB, ESR1, CYP3A4, TERT, STAT3, PROC, FPR1, S1PR2, MAPK1, VDR, TACR1, HCAR2, TLR8, SCD, CCR1, TYK2, F13A1, ZAP70, CYP19A1, FFAR2, HIF1A, PIK3CD, NT5E, BCL6, NR3C1, HSP90AA1, RORC, EZH2, PLA2G2A, SLC6A4, PIK3CG, PSMB9, MC5R, SERPINE1, PIK3R1, MMP1, ITGB1, PLAT, GSTP1, CXCR6, PTP…
29	trans-β-farnesene	41	NFKB1, CTSD, CXCR4, MAPK1, BTK, HPGD, EGFR, PIK3R1, NFE2L2, PDGFRA, KDR, HIF1A, CCR1, FGFR1, GUSB, NTRK1, ADAM10, VDR, PDGFRB, AHCY, MAP2K2, ERBB2, C5AR1, JAK3, F13A1, CFTR, ESR1, ABCB1, PTGS2, TRPV1, RAC1, SIRT1, CYP19A1, NOS2, NOS2, MIF, AR, NR2E3, DNMT1, CA4, TLR9	80	APEX1, NFKB1, HDAC3, CXCR4, NR1I2, MAPK1, BTK, HPGD, GPR35, EGFR, PIK3R1, NFE2L2, PDGFRA, CYP3A4, NR3C2, KDR, RXRA, HIF1A, FPR2, CCR1, PIK3CD, FGFR1, GUSB, NTRK1, PTPN2, CCR2, SLC40A1, ADAM10, VDR, PDGFRB, FPR1, SCD, PTGS1, MAP2K2, PLAT, ALPL, ERBB2, TOP1, KEAP1, PSMB9, P2RX7, C5AR1, JAK3, F13A1, CFTR, NAMPT, ESR1, ABCB1, PTGS2, TRPV1, CYP1A2, RAC1, SIRT1, MCL1, RELA, TGM2, CYP19A1, ESR2, HRH1, F…
30	isocadinene	46	BLM, CTSD, NFKB1, DUT, PIK3CA, AR, EZH2, ADAM10, CDK4, HIF1A, HSP90AA1, IDH1, MTOR, HPGD, PIK3R1, ACVRL1, SLC2A1, STING1, NOS2, C5AR1, KIF11, NFE2L2, CREBBP, MMP7, PRKCD, HPRT1, ADAM17, SERPINE1, ALK, PPARA, RBP4, CYP19A1, ESR1, RAC1, AKT3, PIK3CG, APP, JAK2, MIF, AHR, MAPK10, NR3C1, PTGS2, DNMT1, CA4, TLR9	89	BLM, NFKB1, NOS3, PIK3CA, NR3C2, GPBAR1, AR, FPR1, EZH2, ADAM10, PIK3CD, PROC, CDK4, CCR2, HIF1A, IDO1, HSP90AA1, TLR8, RORC, IDH1, MTOR, APEX1, HPGD, PIK3R1, ACVRL1, PTPN2, SLC2A1, STING1, NOS2, C5AR1, FLT1, NFE2L2, CREBBP, FPR2, MMP7, NR1I2, MMP12, PRKCD, MMP8, HPRT1, NT5E, ADAM17, S1PR2, PLAT, KEAP1, SCD, SERPINE1, P2RX7, ALK, PPARA, RBP4, CYP19A1, ESR1, ESR2, CNR1, CYP1A2, RAC1, HCAR2, CHRNA7…
31	γ-muurolene	41	CTSD, PRKCD, AR, NFKB1, DUT, KIF11, EZH2, ADAM10, NOS2, NFE2L2, VDR, PIK3CA, C5AR1, ITGB3, PTGS2, MTOR, HPRT1, CTSB, F13A1, TLR4, CFTR, HSP90AA1, SLC2A1, CYP19A1, STING1, CDK2, PIK3R1, TACR1, SERPINE1, ALK, PPARA, ESR1, RAC1, ACE, MIF, AHR, NR3C1, SRD5A1, DNMT1, CA4, TLR9	83	APEX1, NR3C2, PRKCD, AR, FPR1, NOS3, PIK3CD, NFKB1, EZH2, ADAM10, NOS2, FPR2, TLR8, NR1I2, NFE2L2, VDR, GPBAR1, PIK3CA, C5AR1, CPT2, CCR2, ITGB3, PROC, PLAT, PTPN2, PTGS2, ZAP70, SCD, MTOR, HPRT1, CTSB, GRB2, F13A1, TLR4, CFTR, PTGS1, HSP90AA1, SLC2A1, RORC, CYP19A1, STING1, PIK3CB, AOC3, CYP3A4, PIK3R1, TACR1, SLC40A1, SERPINE1, P2RX7, ALK, PPARA, NR1H3, ESR1, ACHE, SLC6A4, CNR1, CYP1A2, RAC1, H…
32	germacrene D	43	AR, CTSD, NFKB1, NFE2L2, MMP7, PIK3CA, DUT, KIF11, VDR, ADAM10, EZH2, C5AR1, PRKCD, TLR4, PDGFRB, STING1, NOS2, HPRT1, ITGB3, PIK3CG, MMP9, AHCY, F13A1, MTOR, CTSB, PDGFRA, PPARA, CYP19A1, ESR1, APP, NOS2, MIF, AR, AHR, NR3C1, SRD5A1, HSP90AA1, PSENEN, PTGS2, DNMT1, CA4, PSEN1, TLR9	80	FPR1, PIK3CD, APEX1, NR3C2, AR, NOS3, NFKB1, CNR1, NR1I2, NFE2L2, MMP7, PIK3CA, FPR2, VDR, ADAM10, EZH2, C5AR1, PRKCD, TLR8, TLR4, PDGFRB, PROC, PTPN2, STING1, GPBAR1, CCR2, NOS2, RORC, PTGS1, HPRT1, PIK3CB, XDH, PLAT, CPT2, ITGB3, PIK3CG, MMP9, SCD, PREP, PSMB9, F13A1, MTOR, CTSB, PDGFRA, MMP8, PRSS1, PPARA, CYP19A1, ESR1, ESR2, CYP1A2, HRH1, CHRNA7, PGR, RELA, APP, MIF, NR1H3, PLA2G1B, ACHE, AH…
33	β-selinene	45	BLM, NFKB1, STAT3, PRKCD, C5AR1, ESR1, VDR, CTSD, AR, ITGB3, ADAM10, PDGFRA, CDK4, DUT, TLR4, CCR1, PIK3R1, SERPINE1, ITGB1, PRKCA, TACR1, MMP7, CFTR, TERT, PDGFRB, HIF1A, STING1, F13A1, CDK2, MTOR, RET, STS, RARA, ACE, CYP19A1, APP, NOS2, DPP4, NR3C1, SRD5A1, HSP90AA1, MDM2, DNMT1, CA4, TLR9	87	APEX1, BLM, NFKB1, NR3C2, STAT3, PRKCD, PTGS1, RXRA, C5AR1, ESR1, VDR, FPR2, CYP3A4, AR, ITGB3, CPT2, ADAM10, PDGFRA, CDK4, PTPN2, TLR4, CCR1, PLAT, PSMB9, TLR8, FPR1, PIK3R1, HDAC4, SERPINE1, ITGB1, PRKCA, PIK3CB, BCL6, PLA2G2A, ZAP70, TACR1, MMP7, SCD, CFTR, TERT, PDGFRB, CNR1, HIF1A, MC5R, STING1, F13A1, FFAR2, MTOR, S1PR2, RET, SLC40A1, PREP, ESR2, CYP1A2, STS, RARA, HRH1, ALOX5, CHRNA7, PGR,…
34	γ-amorphene	42	CTSD, PRKCD, AR, NFKB1, DUT, KIF11, EZH2, ADAM10, NOS2, NFE2L2, VDR, PIK3CA, C5AR1, ITGB3, PTGS2, MTOR, HPRT1, CTSB, F13A1, TLR4, CFTR, HSP90AA1, SLC2A1, CYP19A1, STING1, CDK2, PIK3R1, TACR1, SERPINE1, ALK, PPARA, ESR1, CXCR3, RAC1, ACE, MIF, AHR, NR3C1, SRD5A1, DNMT1, CA4, TLR9	84	APEX1, NR3C2, PRKCD, AR, FPR1, NOS3, PIK3CD, NFKB1, EZH2, ADAM10, NOS2, FPR2, TLR8, NR1I2, NFE2L2, VDR, GPBAR1, PIK3CA, C5AR1, CPT2, CCR2, ITGB3, PROC, PLAT, PTPN2, PTGS2, ZAP70, SCD, MTOR, HPRT1, CTSB, GRB2, F13A1, TLR4, CFTR, PTGS1, HSP90AA1, SLC2A1, RORC, CYP19A1, STING1, PIK3CB, AOC3, CYP3A4, PIK3R1, TACR1, SLC40A1, SERPINE1, P2RX7, ALK, PPARA, NR1H3, ESR1, ACHE, SLC6A4, CXCR3, CNR1, CYP1A2, …
35	viridiflorene	44	NFKB1, AR, PRKCD, KIF11, TERT, ADAM10, DUT, TLR4, CTSD, STING1, PIK3CA, C5AR1, STAT3, NOS2, CDK4, ITGB1, HSP90AA1, AHCY, PIK3R1, MTOR, NR2E3, NR3C1, PIK3CG, F13A1, EZH2, TYK2, SLC2A1, SERPINE1, PPARA, CYP19A1, ESR1, CXCR3, RAC1, STS, APP, NOS2, AR, AHR, SRD5A1, PTGS2, RAC1, DNMT1, CA4, TLR9	79	NFKB1, AR, APEX1, PTGS1, NR3C2, NOS3, PRKCD, AKR1C3, TERT, ADAM10, CPT2, PIK3CD, TLR4, FPR2, STING1, FPR1, PIK3CA, C5AR1, STAT3, NOS2, TLR8, CDK4, NOS1, ITGB1, KEAP1, PROC, HSP90AA1, PIK3R1, MC5R, SCD, PIK3CB, MTOR, FFAR2, SLC6A4, CCR2, NR3C1, HCAR2, PIK3CG, MMP8, CYP3A4, F13A1, PSMB9, EPHX1, PLAT, RORC, EZH2, TYK2, S1PR2, NR1I2, SLC2A1, SERPINE1, PPARA, NR1H3, CYP19A1, ESR1, ACHE, CXCR3, CYP1A2,…
36	α-muurolene	37	CTSD, NFKB1, AR, EZH2, PRKCD, DUT, KIF11, NOS2, C5AR1, ADAM10, NFE2L2, ITGB3, CTSB, PIK3CA, CHUK, TLR4, MMP7, CDK2, SLC2A1, CYP19A1, STING1, MTOR, NR3C1, PIK3R1, PPARA, ESR1, RAC1, ACE, NOS2, JAK2, MIF, AR, AHR, HSP90AA1, DNMT1, CA4, TLR9	81	NFKB1, FPR1, APEX1, NR3C2, NOS3, AR, NR1I2, EZH2, PROC, PRKCD, PIK3CD, TLR8, NOS2, C5AR1, FPR2, ADAM10, CCR2, NFE2L2, ITGB3, PTPN2, CTSB, PIK3CA, CPT2, IDO1, AOC3, PLAT, GPBAR1, CHUK, TLR4, MMP7, P2RX7, GRB2, SLC2A1, CYP19A1, PIK3CB, STING1, MTOR, PREP, ZAP70, RORC, PSMB9, NR3C1, PPARD, PIK3R1, SCD, PPARA, NR1H3, ESR1, CNR1, CYP1A2, RAC1, HCAR2, CHRNA7, PGR, ACHE, ACE, ESR2, HRH1, NOS1, CYP3A4, P…
37	γ-cadinene	41	CTSD, PRKCD, AR, NFKB1, DUT, KIF11, EZH2, ADAM10, NOS2, NFE2L2, VDR, PIK3CA, C5AR1, ITGB3, PTGS2, MTOR, HPRT1, CTSB, F13A1, TLR4, CFTR, HSP90AA1, SLC2A1, CYP19A1, STING1, CDK2, PIK3R1, TACR1, SERPINE1, ALK, PPARA, ESR1, RAC1, ACE, MIF, AHR, NR3C1, SRD5A1, DNMT1, CA4, TLR9	83	APEX1, NR3C2, PRKCD, AR, FPR1, NOS3, PIK3CD, NFKB1, EZH2, ADAM10, NOS2, FPR2, TLR8, NR1I2, NFE2L2, VDR, GPBAR1, PIK3CA, C5AR1, CPT2, CCR2, ITGB3, PROC, PLAT, PTPN2, PTGS2, ZAP70, SCD, MTOR, HPRT1, CTSB, GRB2, F13A1, TLR4, CFTR, PTGS1, HSP90AA1, SLC2A1, RORC, CYP19A1, STING1, PIK3CB, AOC3, CYP3A4, PIK3R1, TACR1, SLC40A1, SERPINE1, P2RX7, ALK, PPARA, NR1H3, ESR1, ACHE, SLC6A4, CNR1, CYP1A2, RAC1, H…
38	cis-calamenene	50	CTSD, DUT, NOS2, KIF11, NFKB1, GLS, ADAM10, BLM, AR, CTSB, STING1, HIF1A, NFE2L2, SIRT1, EZH2, MTOR, MAPK14, SLC2A1, GSTP1, PIK3CA, ITGB3, HPRT1, ACE, KLK7, F13A1, PRKACA, HSP90AA1, PIK3R1, SHH, CYP19A1, ESR1, ABCB1, RAC1, PIK3CG, SYK, APP, CDK2, JAK2, MIF, AHR, MAPK10, NR2E3, NR3C1, SRD5A1, PTGS2, TERT, DNMT1, CA4, TLR9	96	NOS2, NOS3, NFKB1, GLS, NR3C2, PROC, FPR1, APEX1, GPBAR1, ADAM10, BLM, NOS1, PIK3CD, TLR8, AR, CTSB, STING1, HIF1A, CYP3A4, NFE2L2, SIRT1, EZH2, IDO1, MTOR, MAPK14, NR1I2, SLC2A1, MMP12, GSTP1, PREP, CPT2, CCR2, P2RX7, PLAT, PIK3CA, PTPN2, ITGB3, ZAP70, FLT1, SCD, HPRT1, ACE, KLK7, FPR2, F13A1, PRKACA, HSP90AA1, PLA2G2A, AKR1C3, EPHB2, PIK3R1, CNR1, NR1H3, NR1H2, SLC6A4, SHH, CYP19A1, ESR1, S1PR1…
39	δ-cadinene	40	NFKB1, CTSD, BLM, AR, PRKCD, CTSB, PIK3CA, KIF11, DUT, ADAM10, EZH2, NOS2, HPRT1, SLC2A1, MTOR, STING1, C5AR1, AHCY, TLR4, CDK2, PIK3R1, PPARA, TRPV1, GLI2, GLI1, ESR1, ABCB1, RAC1, CYP19A1, APP, JAK2, MIF, AHR, NR3C1, SRD5A1, HSP90AA1, PTGS2, DNMT1, CA4, TLR9	85	NFKB1, BLM, AR, PRKCD, NOS3, APEX1, NR3C2, FPR1, CTSB, PIK3CD, PIK3CA, PTGS1, ADAM10, EZH2, GPBAR1, NOS2, PTPN2, PROC, TLR8, HPRT1, FPR2, NR1I2, SLC2A1, CCR2, MTOR, STING1, AOC3, PLAT, C5AR1, GRB2, TLR4, PIK3CB, PIK3R1, SCD, RORC, PREP, CPT2, PPARD, AKR1C3, MMP8, PLA2G2A, PPARA, TRPV1, GLI2, GLI1, ESR1, CNR1, ABCB1, CYP1A2, RAC1, HCAR2, CHRNA7, PGR, ACHE, RELA, CYP19A1, ESR2, XDH, APP, HRH1, NOS1…
40	germacrene B	42	NFKB1, CTSD, ADAM10, AR, PDGFRB, GUSB, STING1, C5AR1, GSTP1, NFE2L2, SLC2A1, BLM, CXCR4, PIK3R1, PLAU, SIRT1, KLK7, HIF1A, ITGB1, PPARA, TRPV1, GLI2, GLI1, ESR1, PTGS2, RAC1, RARA, CYP19A1, APP, NOS2, JAK2, MIF, AHR, NR2E3, NR3C1, SRD5A1, HSP90AA1, PRKCD, RPS6KA3, DNMT1, CA4, TLR9	84	APEX1, NFKB1, NR1I2, NR3C2, GPBAR1, ADAM10, FPR1, AR, PSMB9, PDGFRB, PTPN2, TLR8, NOS3, GUSB, STING1, C5AR1, GSTP1, NFE2L2, SLC2A1, FPR2, RXRA, BLM, CYP3A4, CXCR4, PIK3R1, PIK3CB, PLAU, SIRT1, KLK7, FLT1, CPT2, HIF1A, PLA2G2A, CNR1, ITGB1, PPARA, TRPV1, GLI2, GLI1, ESR1, PTGS2, CYP1A2, RAC1, RARA, HRH1, ALOX5, MCL1, HCAR2, CHRNA7, PGR, ACHE, RELA, CYP19A1, ESR2, APP, CTSG, FDFT1, NOS1, NOS2, PTGS…
41	trans-nerolidol	46	CTSD, NFKB1, VDR, BLM, PDGFRA, HIF1A, GUSB, PIK3R1, ADAM10, PIK3CA, NTRK1, BTK, CCR1, NFE2L2, KIF11, PRKCD, ADRB2, CXCR4, KDR, PDGFRB, IL23R, MIF, AR, MAP2K2, NR3C1, CASR, JAK3, MAPK8, TRPV1, MAPK14, CYP11B1, MDM2, PTGS2, IL6ST, C5AR1, CSF1R, KIT, JAK1, JAK2, ABCB1, SIRT1, SYK, NOS2, DNMT1, CA4, TLR9	104	NR1I2, APEX1, NFKB1, GPR35, VDR, GPBAR1, BLM, ALPL, PDGFRA, PIK3CD, HIF1A, ALOX5, FPR1, GUSB, PIK3R1, ADAM10, PIK3CA, PTPN2, NTRK1, BTK, CCR2, CCR1, KEAP1, NR3C2, XDH, PIK3CB, SCD, NFE2L2, RXRA, PRKCD, ABL1, ADRB2, CXCR4, FPR2, KDR, PLAT, PDGFRB, IL23R, PTGES, MIF, CYP3A4, AR, CPT2, AOC3, PLA2G2A, MAP2K2, PSMB9, NAMPT, PGR, IDO1, NR3C1, CASR, NR1H3, JAK3, MAPK8, F2R, TRPV1, MAPK14, MDM2, FDFT1, N…
42	(-)-globulol	60	NFKB1, STAT3, MAPK1, AR, CDK4, ESR1, NOS2, DUT, ADAM10, PRKCD, TLR4, CTSD, C5AR1, PDGFRB, BLM, HSP90AA1, PIK3CG, CCR1, HIF1A, CTSB, AHCY, RPS6KA3, TERT, PIK3R1, MTOR, MMP1, PTPN11, MMP7, STING1, SERPINE1, PIK3CA, CDK2, IDH1, NR2E3, ITGB1, PRKCA, PDGFRA, ACVRL1, HPGD, MMP14, KIF11, BCL2, SHBG, POLA1, SHH, CA4, CYP19A1, ABCB1, RAC1, STS, ACE, APP, NOS2, AR, AHR, DPP4, NR3C1, SRD5A1, DNMT1, TLR9	105	NFKB1, NR3C2, STAT3, CNR1, AKR1C3, APEX1, MAPK1, PTGS1, IDO1, AR, CDK4, NOS3, ESR1, NOS2, S1PR2, FPR2, ADAM10, CYP3A4, PRKCD, TLR4, C5AR1, PDGFRB, BLM, CPT2, LTA4H, PIK3CB, PLA2G2A, ESR2, TLR8, HSP90AA1, PIK3CG, ALOX5, CCR1, FFAR2, PTPN2, HIF1A, CTSB, FPR1, BCL6, PROC, TERT, SCD, PIK3R1, CETP, MTOR, MMP1, PIK3CD, PTPN11, MMP7, HCAR2, STING1, RORC, PSMB9, SERPINE1, PIK3CA, ABL1, IDH1, ITGB1, PRKCA…
43	spathulenol	49	NFKB1, PRKCD, ESR1, AR, STAT3, NR3C1, C5AR1, VDR, ADAM10, CTSD, DUT, CDK4, TLR4, MERTK, BLM, PDGFRB, TACR1, HIF1A, F13A1, TYK2, HSP90AA1, PIK3R1, MTOR, AHCY, KIF11, CCR1, PDGFRA, CDK2, ITGB1, PRKCA, STING1, ACVRL1, CYP19A1, HPGD, RET, MMP7, CHUK, STS, RARA, ACE, APP, NOS2, MIF, AR, AHR, SRD5A1, DNMT1, CA4, TLR9	91	APEX1, NR3C2, NFKB1, PRKCD, AKR1C3, ESR1, ESR2, AR, PTGS1, STAT3, FPR2, NR3C1, C5AR1, VDR, ADAM10, CYP3A4, CDK4, TLR4, BLM, PDGFRB, TACR1, HIF1A, F13A1, S1PR2, SCD, FFAR2, TYK2, HSP90AA1, PIK3R1, PROC, CPT2, HCAR2, MTOR, RXRA, CCR1, PTPN2, PDGFRA, CNR1, PLAT, FPR1, ITGB1, KEAP1, CTSK, PSMB9, PRKCA, STING1, PLA2G2A, ZAP70, ACVRL1, NOS3, CYP19A1, HPGD, RET, BCL6, TLR8, CCR2, MMP7, CHUK, HSD11B1, ID…
44	gleenol	43	NFKB1, CTSD, CTSB, AR, BLM, NOS2, ADAM10, PRKCD, HIF1A, MMP7, MTOR, C5AR1, PDGFRA, STING1, DUT, KIF11, VDR, PRKCA, NFE2L2, STAT3, AHCY, SLC2A1, EZH2, CDK2, TERT, PIK3R1, PIK3CA, CYP19A1, SHBG, ESR1, G6PD, PPARA, NR3C1, RARA, ACE, NOS2, MIF, AR, SRD5A1, HSP90AA1, DNMT1, CA4, TLR9	82	NFKB1, APEX1, NR3C2, CTSB, AR, BLM, NOS3, NOS2, FPR1, FPR2, ADAM10, PRKCD, PIK3CD, SLC40A1, CNR1, HIF1A, MMP7, PTPN2, PROC, AOC3, PTGS1, TLR8, MTOR, PIK3CB, SCD, CCR2, C5AR1, PDGFRA, STING1, CTSK, CPT2, VDR, PRKCA, PLA2G2A, NFE2L2, STAT3, KEAP1, P2RX7, SLC2A1, AKR1C3, EZH2, S1PR2, TERT, PIK3R1, CYP3A4, PIK3CA, CTSL, RORC, PSMB9, CYP19A1, NR1H3, SHBG, ESR1, ESR2, HMGCR, SLC6A4, ACHE, G6PD, IDO1, P…
45	epicubenol	34	NFKB1, BLM, CTSB, CTSD, AR, NOS2, PRKCD, ADAM10, KIF11, MTOR, C5AR1, STAT3, PDGFRA, MMP7, STING1, DUT, SLC2A1, NR3C1, EZH2, PIK3R1, TLR4, ITGB3, CYP19A1, ESR1, SHBG, G6PD, PPARA, RARA, MIF, SRD5A1, HSP90AA1, DNMT1, CA4, TLR9	80	NFKB1, BLM, APEX1, CTSB, NR3C2, NOS3, AR, FPR2, FPR1, NOS2, PIK3CD, PRKCD, ADAM10, CPT2, PROC, PIK3CB, MTOR, C5AR1, STAT3, PDGFRA, TLR8, MMP7, CCR2, PTPN2, STING1, AOC3, SLC2A1, NR3C1, AKR1C3, SCD, EZH2, CYP3A4, S1PR2, PIK3R1, P2RX7, CNR1, TLR4, RORC, ITGB3, PTGS1, GRB2, SLC40A1, PLA2G2A, CYP19A1, NR1H3, ESR1, ESR2, SHBG, SLC6A4, ACHE, HMGCR, G6PD, PPARA, PPARD, PLA2G1B, NR1H2, PTPN6, PREP, RARA,…
46	δ-cadinol	35	NFKB1, PRKCD, AR, CTSD, CTSB, ADAM10, C5AR1, NR3C1, MMP7, KIF11, PIK3CA, STING1, MTOR, PDGFRA, BLM, NFE2L2, DUT, CFTR, STAT3, NOS2, SLC2A1, CDK2, ITGB3, PIK3R1, EZH2, PDGFRB, CYP19A1, ESR1, SHBG, ATP12A, G6PD, PPARG, PPARA, TERT, FABP5, PTPN11, STS, RARA, ACE, APP, NOS2, MIF, AR, AHR, SRD5A1, DNMT1, TLR9	90	NFKB1, APEX1, PRKCD, NR3C2, AR, FPR1, FPR2, CNR1, CTSB, ADAM10, PTGS1, PIK3CD, C5AR1, NOS3, NR3C1, TLR8, PROC, MMP7, PIK3CA, ALOX5, PTPN2, IDO1, STING1, MTOR, PDGFRA, BLM, NFE2L2, SCD, AKR1C3, CFTR, S1PR2, PIK3CB, STAT3, CCR2, NOS2, SLC2A1, FFAR2, ITGB3, AOC3, PIK3R1, CYP3A4, CPT2, PLAT, EZH2, PLA2G2A, RORC, GRB2, PDGFRB, CYP19A1, SLC6A4, ACHE, NR1H3, ESR1, SHBG, ESR2, PLA2G1B, HMGCR, ATP12A, PTP…
47	α-cadinol	44	NFKB1, PRKCD, AR, CTSD, CTSB, ADAM10, C5AR1, NR3C1, MMP7, KIF11, PIK3CA, STING1, MTOR, PDGFRA, BLM, NFE2L2, DUT, CFTR, STAT3, NOS2, SLC2A1, CDK2, ITGB3, PIK3R1, EZH2, PDGFRB, CYP19A1, SHBG, ESR1, ATP12A, G6PD, PPARA, TERT, FABP5, PTPN11, STS, RARA, ACE, APP, MIF, AHR, SRD5A1, DNMT1, TLR9	89	NFKB1, APEX1, PRKCD, NR3C2, AR, FPR1, FPR2, CNR1, CTSB, ADAM10, PTGS1, PIK3CD, C5AR1, NOS3, NR3C1, TLR8, PROC, MMP7, PIK3CA, ALOX5, PTPN2, IDO1, STING1, MTOR, PDGFRA, BLM, NFE2L2, SCD, AKR1C3, CFTR, S1PR2, PIK3CB, STAT3, CCR2, NOS2, SLC2A1, FFAR2, ITGB3, AOC3, PIK3R1, CYP3A4, CPT2, PLAT, EZH2, PLA2G2A, RORC, GRB2, PDGFRB, CYP19A1, NR1H3, SLC6A4, SHBG, ACHE, ESR1, ESR2, HMGCR, HSD11B1, PLA2G1B, AT…
48	cis-10-hydroxycalamene	47	CTSD, NFKB1, KIF11, DPP4, HIF1A, AR, ADAM10, DUT, STING1, MAPK14, SLC2A1, NOS2, HSP90AA1, STAT3, C5AR1, ITGB1, GLS, PIK3R1, GSTP1, ACE, MTOR, EZH2, NFE2L2, ADAM17, BLM, PDGFRA, MMP7, RET, F13A1, ERAP1, KDR, POLA1, CYP19A1, SHH, RARA, ESR1, RAC1, STS, TNF, APP, MIF, AHR, NR3C1, SRD5A1, DNMT1, CA4, TLR9	82	APEX1, NFKB1, NR3C2, FPR1, DPP4, HIF1A, AR, ADAM10, PREP, PROC, FPR2, PTPN2, CYP3A4, STING1, GPBAR1, NOS3, MAPK14, SLC2A1, NOS2, PTGS1, TLR8, S1PR2, HSP90AA1, STAT3, MMP12, FLT1, FFAR2, AKR1C3, C5AR1, ITGB1, GLS, PIK3R1, GSTP1, PIK3CD, CCR2, ACE, SCD, MTOR, EZH2, NFE2L2, ADAM17, KEAP1, BLM, PDGFRA, MMP7, RET, F13A1, CPT2, ERAP1, KDR, ZAP70, POLA1, CYP19A1, CNR1, SHH, RARA, ESR1, CYP1A2, RAC1, STS…
49	trans-10-hydroxycalamenene	47	CTSD, NFKB1, KIF11, DPP4, HIF1A, AR, ADAM10, DUT, STING1, MAPK14, SLC2A1, NOS2, HSP90AA1, STAT3, C5AR1, ITGB1, GLS, PIK3R1, GSTP1, ACE, MTOR, EZH2, NFE2L2, ADAM17, BLM, PDGFRA, MMP7, RET, F13A1, ERAP1, KDR, NR3C1, POLA1, CYP19A1, SHH, RARA, ESR1, RAC1, STS, TNF, APP, MIF, AHR, SRD5A1, DNMT1, CA4, TLR9	82	APEX1, NFKB1, NR3C2, FPR1, DPP4, HIF1A, AR, ADAM10, PREP, PROC, FPR2, PTPN2, CYP3A4, STING1, GPBAR1, NOS3, MAPK14, SLC2A1, NOS2, PTGS1, TLR8, S1PR2, HSP90AA1, STAT3, MMP12, FLT1, FFAR2, AKR1C3, C5AR1, ITGB1, GLS, PIK3R1, GSTP1, PIK3CD, CCR2, ACE, SCD, MTOR, EZH2, NFE2L2, ADAM17, KEAP1, BLM, PDGFRA, MMP7, RET, F13A1, CPT2, ERAP1, KDR, ZAP70, NR3C1, POLA1, CYP19A1, CNR1, SLC6A4, SHH, RARA, ESR1, CY…
50	trans-farnesol	46	BLM, NFKB1, CTSD, AHCY, CXCR4, HPGD, PIK3R1, NFE2L2, VDR, CHUK, CCR1, PIK3CA, PDGFRA, C5AR1, ADAM10, TACR1, MAPK1, MERTK, MTOR, GUSB, PDGFRB, NR2E3, AR, IL23R, KIF11, NTRK1, KDR, CDK2, PRKCA, JAK2, CYP11B1, G6PD, ESR1, ABCB1, PTGS2, RAC1, SIRT1, ACE, CYP19A1, APP, NOS2, MIF, AHR, DNMT1, CA4, TLR9	89	BLM, NFKB1, APEX1, NR1I2, CXCR4, GPR35, HPGD, PIK3R1, NFE2L2, NR3C2, FPR1, VDR, PTPN2, SCD, CHUK, CYP3A4, FPR2, CCR1, CCR2, PIK3CA, PTGS1, PLAT, HCAR2, PDGFRA, C5AR1, ADAM10, SLC40A1, TACR1, PIK3CB, MAPK1, KEAP1, PSMB9, MTOR, PLA2G2A, RXRA, AKR1C3, GUSB, PDGFRB, AR, IL23R, AOC3, NTRK1, KDR, PRKCA, CNR1, PGR, NR1H2, JAK2, HSD11B1, F2R, GSK3B, EPHX2, G6PD, ABL1, ESR1, ABCB1, PTGS2, CYP1A2, RAC1, SI…

## Sheet: Table_S2
Table.S2. Topology analysis results of compound-target interaction network
EOs-skin pigmentation
No.	Name	BetweennessCentrality	Degree	MCC	Type
1	1-octen-3-ol	0.0868089	67	63	LEO alone
2	cis-β-copaene	0.0363302	60	58	shared
3	(-)-globulol	0.0362294	60	58	LEO alone
4	bornyl acetate	0.0396193	59	57	shared
5	tricyclene	0.0268105	59	56	AEO alone
6	p-cymen-8-ol	0.0566374	61	55	shared
7	p-cymene	0.0513267	63	55	shared
8	β-eIemene	0.0166138	57	54	shared
9	sabinen	0.0359205	56	54	shared
10	α-terpinyl acetate	0.0898435	55	53	LEO alone
11	β-cubebene	0.0368861	55	53	shared
12	citronellol	0.0227883	57	52	shared
13	cis-calamenene	0.0205013	52	49	LEO alone
14	spathulenol	0.0131916	49	48	shared
15	α-terpineol	0.0184493	50	47	shared
16	cis-10-hydroxycalamene	0.0205781	50	47	shared
17	trans-10-hydroxycalamenene	0.0205781	50	47	shared
18	β-ocimene	0.0157916	52	46	AEO alone
19	trans-β-ocimene	0.0157916	52	46	AEO alone
20	aromandendrene	0.0118235	49	46	shared
21	isocadinene	0.0302114	48	46	LEO alone
22	trans-nerolidol	0.0632522	50	46	LEO alone
23	trans-farnesol	0.016142	49	46	LEO alone
24	β-pinene	0.00802338	50	46	shared
25	4-terpineol	0.0221004	47	45	shared
26	β-selinene	0.00910865	47	45	shared
27	δ-cadinol	0.015192	47	45	shared
28	β-myrcene	0.0202599	48	45	shared
29	copaene	0.010546	46	44	shared
30	caryophyllene	0.00714966	47	44	shared
31	α-fenchene	0.0118047	47	44	shared
32	camphene	0.0107694	46	44	shared
33	α-cadinol	0.0106405	46	44	shared
34	D-limonene	0.00729849	47	42	shared
35	α-terpinolene	0.00927261	47	42	shared
36	γ-amorphene	0.00630687	45	42	shared
37	germacrene B	0.0188929	46	42	shared
38	α-cubebene	0.00949992	43	41	shared
39	γ-muurolene	0.00522016	44	41	shared
40	germacrene D	0.0104914	43	41	shared
41	viridiflorene	0.00635688	44	41	shared
42	γ-cadinene	0.00522016	44	41	shared
43	gleenol	0.00566588	43	41	shared
44	trans-β-farnesene	0.0162096	41	40	shared
45	δ-cadinene	0.0132767	42	40	shared
46	3-carene	0.00836341	46	40	shared
47	δ-eIemene	0.0059261	38	37	shared
48	α-pinene	0.00431852	40	36	shared
49	α-muurolene	0.00296857	37	35	shared
50	epicubenol	0.00356559	36	34	shared
EOs-skin inflammation
No.	Name	BetweennessCentrality	Degree	MCC	Type
1	1-octen-3-ol	0.0785817	128	116	LEO alone
2	tricyclene	0.0408702	125	110	AEO alone
3	α-terpinyl acetate	0.0993452	116	107	LEO alone
4	β-eIemene	0.0263775	113	103	shared
5	p-cymen-8-ol	0.0558469	123	103	shared
6	(-)-globulol	0.0345266	106	100	LEO alone
7	bornyl acetate	0.0382423	111	100	shared
8	p-cymene	0.0523717	117	100	shared
9	cis-β-copaene	0.0311139	107	99	shared
10	citronellol	0.0261168	109	99	shared
11	sabinen	0.029876	111	99	shared
12	β-cubebene	0.0346769	105	98	shared
13	trans-nerolidol	0.0526375	104	95	LEO alone
14	cis-calamenene	0.0223027	105	95	LEO alone
15	β-pinene	0.0151699	108	94	shared
16	aromandendrene	0.021574	98	91	shared
17	4-terpineol	0.019256	102	91	shared
18	α-terpineol	0.0191613	105	90	shared
19	trans-farnesol	0.018526	96	88	LEO alone
20	isocadinene	0.0268875	95	88	LEO alone
21	δ-cadinol	0.0152347	94	88	shared
22	camphene	0.0249742	103	88	shared
23	α-cadinol	0.012135	93	87	shared
24	spathulenol	0.00893095	91	86	shared
25	β-selinene	0.0104349	95	86	shared
26	α-terpinolene	0.0117199	102	85	shared
27	α-fenchene	0.0102134	97	85	shared
28	δ-cadinene	0.0129702	92	84	shared
29	caryophyllene	0.0107225	98	84	shared
30	D-limonene	0.00722978	100	84	shared
31	β-myrcene	0.0188049	93	84	shared
32	germacrene B	0.0168797	98	83	shared
33	γ-amorphene	0.00707304	95	83	shared
34	gleenol	0.00870355	91	82	shared
35	γ-cadinene	0.00633984	94	82	shared
36	γ-muurolene	0.00633984	94	82	shared
37	trans-β-ocimene	0.0156295	97	82	AEO alone
38	β-ocimene	0.0156295	97	82	AEO alone
39	trans-10-hydroxycalamenene	0.016175	87	80	shared
40	cis-10-hydroxycalamene	0.016175	87	80	shared
41	α-muurolene	0.00571799	88	80	shared
42	germacrene D	0.0126136	87	79	shared
43	trans-β-farnesene	0.0165697	84	79	shared
44	copaene	0.0122097	84	79	shared
45	epicubenol	0.00894739	86	78	shared
46	viridiflorene	0.00775689	84	78	shared
47	α-cubebene	0.0081866	85	78	shared
48	δ-eIemene	0.00689986	80	77	shared
49	3-carene	0.00644731	97	76	shared
50	α-pinene	0.00507729	88	75	shared

## Sheet: Table_S3
Table.S3. Bioinformatic enrichment of AEO in skin pigmentation
Category	Term	Count	%	PValue	Genes	List Total	Pop Hits	Pop Total	Fold Enrichment	Bonferroni	Benjamini	FDR
GOTERM_MF_DIRECT	GO:0019899~enzyme binding	13	37.1429	1.55998e-12	APP, HSP90AA1, STAT1, PTGS2, MAPK14, HIF1A, ESR1, SIRT1, EGFR, NFKB1, AR, MDM2, PPARG	35	386	18967	18.251	4.39913e-10	3.04279e-10	2.61271e-10
GOTERM_MF_DIRECT	GO:0001223~transcription coactivator binding	8	22.8571	2.15038e-12	AR, TERT, STAT1, EP300, PPARA, HIF1A, ESR1, NFKB1	35	48	18967	90.319	6.0641e-10	3.04279e-10	2.61271e-10
GOTERM_BP_DIRECT	GO:1902895~positive regulation of pri-miRNA transcription from RNA polymerase II promoter	8	22.8571	3.75297e-12	AR, TERT, STAT3, PPARG, NR3C1, HIF1A, TNF, EGFR	35	53	19453	83.8943	5.42683e-09	5.42304e-09	4.95767e-09
GOTERM_MF_DIRECT	GO:0042802~identical protein binding	20	57.1429	8.19305e-12	APP, HSP90AA1, STAT1, STAT3, NR3C1, ESR1, SIRT1, TNF, MMP9, EGFR, MTOR, NFKB1, TERT, ERBB2, MDM2, KDR, MAPK1, PPARG, JAK2, TLR4	35	1736	18967	6.24325	2.31043e-09	7.72877e-10	6.63637e-10
GOTERM_BP_DIRECT	GO:0045944~positive regulation of transcription from RNA polymerase II promoter	17	48.5714	4.52611e-11	APP, STAT1, STAT3, MAPK14, NR3C1, HIF1A, ESR1, SIRT1, TNF, EGFR, NFKB1, AR, EP300, PPARG, JAK2, PPARA, TLR4	35	1232	19453	7.66932	6.54476e-08	3.27011e-08	2.98949e-08
GOTERM_BP_DIRECT	GO:0045429~positive regulation of nitric oxide biosynthetic process	7	20	1.82536e-10	APP, HSP90AA1, JAK2, PTGS2, ESR1, TNF, TLR4	35	47	19453	82.7787	2.63947e-07	8.79215e-08	8.03767e-08
GOTERM_BP_DIRECT	GO:0000122~negative regulation of transcription from RNA polymerase II promoter	15	42.8571	5.36792e-10	APP, STAT1, STAT3, NR3C1, ESR1, SIRT1, TNF, NFKB1, AR, CDK2, MDM2, EP300, PPARG, PPARA, EZH2	35	1016	19453	8.20571	7.762e-07	1.93916e-07	1.77275e-07
GOTERM_BP_DIRECT	GO:0010628~positive regulation of gene expression	12	34.2857	7.20413e-10	APP, AR, ERBB2, STAT3, MDM2, MAPK1, PPARG, MAPK14, HIF1A, TNF, TLR4, MTOR	35	519	19453	12.8509	1.04172e-06	2.08199e-07	1.90333e-07
GOTERM_CC_DIRECT	GO:0005654~nucleoplasm	24	68.5714	1.71309e-09	HSP90AA1, STAT1, STAT3, MAPK14, NR3C1, HIF1A, ESR1, SIRT1, MTOR, NFKB1, AR, TERT, CDK4, CASP3, ERBB2, CDK2, MDM2, EP300, MAPK1, PPARG, JAK2, PPARA, PRKACA, EZH2	35	4076	20647	3.47349	3.34053e-07	2.46045e-07	2.17024e-07
GOTERM_CC_DIRECT	GO:0005634~nucleus	28	80	2.52354e-09	APP, CXCR4, NR3C1, HIF1A, EGFR, TERT, CASP3, ERBB2, KDR, MAPK1, EP300, JAK2, PRKACA, HSP90AA1, STAT1, STAT3, MAPK14, ESR1, SIRT1, MTOR, NFKB1, AR, CDK4, CDK2, MDM2, PPARG, PPARA, EZH2	35	6100	20647	2.7078	4.9209e-07	2.46045e-07	2.17024e-07
GOTERM_BP_DIRECT	GO:0010629~negative regulation of gene expression	10	28.5714	2.80298e-09	APP, TERT, STAT3, KDR, PPARG, HIF1A, ESR1, SIRT1, TNF, NFKB1	35	319	19453	17.4232	4.0531e-06	6.75051e-07	6.17123e-07
GOTERM_BP_DIRECT	GO:0043406~positive regulation of MAP kinase activity	7	20	3.8838e-09	APP, PTPRC, ERBB2, TNF, TLR4, EGFR, EZH2	35	77	19453	50.5273	5.61595e-06	8.01726e-07	7.32928e-07
GOTERM_CC_DIRECT	GO:0005737~cytoplasm	27	77.1429	5.81466e-09	APP, CXCR4, NR3C1, PTGS2, HIF1A, EGFR, TERT, CASP3, MAPK1, EP300, JAK2, PRKACA, HSP90AA1, STAT1, STAT3, MAPK14, ESR1, SIRT1, MTOR, NFKB1, AR, CDK4, CDK2, MDM2, PPARG, TLR4, EZH2	35	5771	20647	2.75995	1.13386e-06	3.77953e-07	3.33374e-07
GOTERM_CC_DIRECT	GO:0032991~macromolecular complex	12	34.2857	8.4503e-09	APP, AR, HSP90AA1, STAT1, MDM2, CXCR4, NR3C1, PTGS2, HIF1A, ESR1, TNF, EGFR	35	697	20647	10.1563	1.64781e-06	4.11952e-07	3.63363e-07
GOTERM_BP_DIRECT	GO:0045893~positive regulation of transcription, DNA-templated	12	34.2857	2.43579e-08	AR, STAT1, STAT3, CDK2, EP300, PPARG, PPARA, HIF1A, ESR1, TNF, EGFR, NFKB1	35	728	19453	9.16154	3.52209e-05	4.3658e-06	3.99116e-06
GOTERM_BP_DIRECT	GO:0051897~positive regulation of protein kinase B signaling	8	22.8571	2.71918e-08	APP, HSP90AA1, KDR, JAK2, SIRT1, TNF, EGFR, MTOR	35	185	19453	24.0346	3.93186e-05	4.3658e-06	3.99116e-06
GOTERM_MF_DIRECT	GO:0004879~RNA polymerase II transcription factor activity, ligand-activated sequence-specific DNA binding	6	17.1429	4.04342e-08	AR, STAT3, PPARG, PPARA, NR3C1, ESR1	35	54	18967	60.2127	1.14024e-05	2.86072e-06	2.45638e-06
GOTERM_MF_DIRECT	GO:0004712~protein serine/threonine/tyrosine kinase activity	10	28.5714	6.07444e-08	CDK4, ERBB2, CDK2, KDR, MAPK1, JAK2, MAPK14, PRKACA, EGFR, MTOR	35	444	18967	12.2053	1.71298e-05	3.43813e-06	2.95218e-06
GOTERM_BP_DIRECT	GO:0006915~apoptotic process	11	31.4286	6.51065e-08	APP, CASP3, MDM2, EP300, MAPK1, CXCR4, JAK2, MAPK14, NR3C1, MMP9, NFKB1	35	619	19453	9.8769	9.41395e-05	9.40788e-06	8.60056e-06
GOTERM_CC_DIRECT	GO:0000785~chromatin	13	37.1429	1.02068e-07	STAT1, STAT3, NR3C1, HIF1A, ESR1, SIRT1, NFKB1, AR, CDK4, EP300, PPARG, PPARA, EZH2	35	1112	20647	6.89648	1.9903e-05	3.98065e-06	3.51114e-06
GOTERM_BP_DIRECT	GO:0001934~positive regulation of protein phosphorylation	8	22.8571	1.07245e-07	APP, HSP90AA1, ERBB2, KDR, SIRT1, TNF, MMP9, EGFR	35	226	19453	19.6743	0.000155064	1.31947e-05	1.20624e-05
GOTERM_BP_DIRECT	GO:0071456~cellular response to hypoxia	7	20	1.09575e-07	TERT, MDM2, PPARG, PTGS2, HIF1A, SIRT1, MTOR	35	134	19453	29.0343	0.000158433	1.31947e-05	1.20624e-05
GOTERM_BP_DIRECT	GO:0007165~signal transduction	14	40	1.3122e-07	STAT1, STAT3, MAPK14, NR3C1, HIF1A, ESR1, EGFR, AR, CDK4, ERBB2, CDK2, MAPK1, PPARG, JAK2	35	1307	19453	5.95348	0.000189726	1.36892e-05	1.25144e-05
GOTERM_BP_DIRECT	GO:1902894~negative regulation of pri-miRNA transcription from RNA polymerase II promoter	5	14.2857	1.32628e-07	APP, PPARG, PPARA, HIF1A, ESR1	35	27	19453	102.926	0.000191762	1.36892e-05	1.25144e-05
GOTERM_CC_DIRECT	GO:0045121~membrane raft	8	22.8571	1.38968e-07	APP, PTPRC, CASP3, KDR, JAK2, TNF, EGFR, ICAM1	35	249	20647	18.9531	2.70985e-05	4.51647e-06	3.98376e-06
GOTERM_BP_DIRECT	GO:0043066~negative regulation of apoptotic process	10	28.5714	2.58605e-07	CASP3, ERBB2, MDM2, KDR, SIRT1, TNF, MMP9, EGFR, NFKB1, MTOR	35	540	19453	10.2926	0.000373873	2.49123e-05	2.27745e-05
GOTERM_BP_DIRECT	GO:0009410~response to xenobiotic stimulus	8	22.8571	4.26033e-07	HSP90AA1, STAT1, CDK4, CASP3, MDM2, PPARG, PTGS2, TNF	35	277	19453	16.052	0.000615854	3.84761e-05	3.51744e-05
GOTERM_BP_DIRECT	GO:0043410~positive regulation of MAPK cascade	7	20	4.79543e-07	APP, AR, PTPRC, ERBB2, KDR, JAK2, TNF	35	172	19453	22.6198	0.00069318	4.07612e-05	3.72633e-05
GOTERM_MF_DIRECT	GO:0019903~protein phosphatase binding	6	17.1429	5.67163e-07	HSP90AA1, ERBB2, STAT3, PPARG, MAPK14, EGFR	35	91	18967	35.7306	0.000159927	2.67512e-05	2.29701e-05
GOTERM_BP_DIRECT	GO:0042307~positive regulation of protein import into nucleus	5	14.2857	9.14392e-07	HSP90AA1, EP300, JAK2, MAPK14, PTGS2	35	43	19453	64.6279	0.00132134	7.34053e-05	6.71062e-05
GOTERM_MF_DIRECT	GO:0005515~protein binding	35	100	1.04925e-06	APP, CXCR4, NR3C1, PTGS2, HIF1A, TNF, EGFR, ICAM1, TERT, CASP3, ERBB2, KDR, MAPK1, EP300, JAK2, PRKACA, CTSB, HSP90AA1, STAT1, STAT3, MAPK14, MMP9, ESR1, SIRT1, MTOR, NFKB1, AR, PTPRC, CDK4, CDK2, MDM2, PPARG, PPARA, TLR4, EZH2	35	12657	18967	1.49854	0.000295845	4.24197e-05	3.6424e-05
GOTERM_BP_DIRECT	GO:0071222~cellular response to lipopolysaccharide	7	20	1.09328e-06	CDK4, JAK2, MAPK14, TNF, TLR4, MMP9, NFKB1	35	198	19453	19.6495	0.00157964	8.31472e-05	7.6012e-05
GOTERM_BP_DIRECT	GO:0051091~positive regulation of sequence-specific DNA binding transcription factor activity	6	17.1429	1.82312e-06	APP, EP300, PPARG, JAK2, ESR1, TNF	35	118	19453	28.261	0.00263276	0.000131721	0.000120417
GOTERM_MF_DIRECT	GO:0003677~DNA binding	13	37.1429	1.8283e-06	APP, STAT1, STAT3, NR3C1, HIF1A, ESR1, NFKB1, AR, TERT, EP300, MAPK1, PPARG, PPARA	35	1337	18967	5.26917	0.000515447	6.46759e-05	5.55345e-05
GOTERM_BP_DIRECT	GO:1904707~positive regulation of vascular smooth muscle cell proliferation	5	14.2857	2.48985e-06	TERT, MDM2, JAK2, TNF, MMP9	35	55	19453	50.5273	0.00359386	0.000171326	0.000156624
GOTERM_BP_DIRECT	GO:0070374~positive regulation of ERK1 and ERK2 cascade	7	20	2.60939e-06	APP, PTPRC, KDR, TNF, TLR4, EGFR, ICAM1	35	230	19453	16.9157	0.00376608	0.00017139	0.000156682
GOTERM_BP_DIRECT	GO:0008284~positive regulation of cell proliferation	9	25.7143	3.4424e-06	AR, CDK4, ERBB2, CDK2, MDM2, KDR, SIRT1, EGFR, EZH2	35	545	19453	9.17835	0.00496535	0.000216273	0.000197714
GOTERM_BP_DIRECT	GO:0051770~positive regulation of nitric-oxide synthase biosynthetic process	4	11.4286	3.90976e-06	STAT1, KDR, JAK2, TLR4	35	18	19453	123.511	0.00563758	0.0002354	0.0002152
GOTERM_MF_DIRECT	GO:0004672~protein kinase activity	8	22.8571	4.28165e-06	CDK4, ERBB2, CDK2, JAK2, MAPK14, PRKACA, EGFR, MTOR	35	382	18967	11.349	0.0012067	0.000134634	0.000115605
GOTERM_MF_DIRECT	GO:0000978~RNA polymerase II core promoter proximal region sequence-specific DNA binding	12	34.2857	5.47031e-06	APP, AR, STAT1, STAT3, PPARG, PPARA, NR3C1, HIF1A, ESR1, SIRT1, NFKB1, EZH2	35	1222	18967	5.32158	0.00154144	0.00015481	0.000132929
GOTERM_BP_DIRECT	GO:0032731~positive regulation of interleukin-1 beta production	5	14.2857	5.51339e-06	APP, STAT3, JAK2, TNF, TLR4	35	67	19453	41.4776	0.00794069	0.000318674	0.000291328
GOTERM_CC_DIRECT	GO:0005829~cytosol	23	65.7143	5.53828e-06	APP, HSP90AA1, STAT1, STAT3, MAPK14, NR3C1, HIF1A, ESR1, SIRT1, MTOR, NFKB1, AR, TERT, CDK4, CASP3, ERBB2, CDK2, MDM2, EP300, MAPK1, PPARG, JAK2, PRKACA	35	5627	20647	2.41124	0.00107938	0.000154281	0.000136083
GOTERM_BP_DIRECT	GO:0007611~learning or memory	5	14.2857	5.85075e-06	APP, CASP3, EP300, MAPK1, EGFR	35	68	19453	40.8676	0.00842453	0.000325167	0.000297263
GOTERM_BP_DIRECT	GO:1901224~positive regulation of NIK/NF-kappaB signaling	5	14.2857	7.3547e-06	APP, EP300, TNF, TLR4, EGFR	35	72	19453	38.5972	0.0105786	0.000393613	0.000359836
GOTERM_BP_DIRECT	GO:0051092~positive regulation of NF-kappaB transcription factor activity	6	17.1429	9.14774e-06	APP, AR, STAT3, EP300, TNF, TLR4	35	164	19453	20.3341	0.0131406	0.000472089	0.000431577
GOTERM_BP_DIRECT	GO:0006468~protein phosphorylation	8	22.8571	9.71288e-06	APP, CDK4, ERBB2, CDK2, MAPK1, JAK2, PRKACA, MTOR	35	444	19453	10.0144	0.0139467	0.000483969	0.000442438
GOTERM_MF_DIRECT	GO:0003700~transcription factor activity, sequence-specific DNA binding	9	25.7143	9.81499e-06	AR, STAT1, STAT3, PPARG, PPARA, NR3C1, HIF1A, ESR1, NFKB1	35	613	18967	7.95633	0.00276401	0.000252513	0.000216822
GOTERM_BP_DIRECT	GO:0051000~positive regulation of nitric-oxide synthase activity	4	11.4286	1.09283e-05	TERT, HIF1A, ESR1, TNF	35	25	19453	88.928	0.0156783	0.000526382	0.000481212
GOTERM_BP_DIRECT	GO:0042127~regulation of cell proliferation	6	17.1429	1.25323e-05	STAT1, ERBB2, STAT3, SIRT1, EGFR, EZH2	35	175	19453	19.056	0.0179587	0.000581736	0.000531815
GOTERM_BP_DIRECT	GO:0001666~response to hypoxia	6	17.1429	1.28827e-05	CASP3, EP300, CXCR4, PPARA, HIF1A, TNF	35	176	19453	18.9477	0.0184561	0.000581736	0.000531815
GOTERM_BP_DIRECT	GO:0046777~protein autophosphorylation	6	17.1429	1.5149e-05	ERBB2, KDR, JAK2, PRKACA, EGFR, MTOR	35	182	19453	18.3231	0.0216675	0.000663344	0.00060642
GOTERM_BP_DIRECT	GO:0033138~positive regulation of peptidyl-serine phosphorylation	5	14.2857	2.0339e-05	APP, HSP90AA1, PTGS2, TNF, EGFR	35	93	19453	29.8817	0.0289822	0.00086152	0.00078759
GOTERM_BP_DIRECT	GO:0006357~regulation of transcription from RNA polymerase II promoter	13	37.1429	2.08673e-05	APP, STAT1, STAT3, MAPK14, NR3C1, HIF1A, ESR1, TNF, NFKB1, AR, MDM2, MAPK1, PPARG	35	1736	19453	4.1621	0.0297237	0.00086152	0.00078759
GOTERM_MF_DIRECT	GO:0008022~protein C-terminus binding	6	17.1429	2.21178e-05	TERT, ERBB2, EP300, PPARG, JAK2, SIRT1	35	192	18967	16.9348	0.00621788	0.000521612	0.000447886
GOTERM_BP_DIRECT	GO:0098586~cellular response to virus	5	14.2857	2.2122e-05	HSP90AA1, JAK2, MAPK14, HIF1A, NFKB1	35	95	19453	29.2526	0.0314826	0.000865922	0.000791615
GOTERM_BP_DIRECT	GO:0043065~positive regulation of apoptotic process	7	20	2.27056e-05	APP, CASP3, PPARG, PTGS2, SIRT1, TNF, MMP9	35	336	19453	11.5792	0.0322995	0.000865922	0.000791615
GOTERM_BP_DIRECT	GO:0046677~response to antibiotic	4	11.4286	2.33709e-05	HSP90AA1, CASP3, MDM2, JAK2	35	32	19453	69.475	0.0332301	0.000865922	0.000791615
GOTERM_BP_DIRECT	GO:1900017~positive regulation of cytokine production involved in inflammatory response	4	11.4286	2.33709e-05	STAT3, HIF1A, TNF, TLR4	35	32	19453	69.475	0.0332301	0.000865922	0.000791615
GOTERM_CC_DIRECT	GO:0048471~perinuclear region of cytoplasm	9	25.7143	2.38029e-05	APP, HSP90AA1, STAT1, ERBB2, PPARG, PRKACA, TLR4, EGFR, CTSB	35	754	20647	7.04142	0.00463087	0.000580197	0.000511763
GOTERM_MF_DIRECT	GO:0003682~chromatin binding	8	22.8571	2.39814e-05	APP, AR, EP300, PPARG, ESR1, EGFR, NFKB1, EZH2	35	498	18967	8.70545	0.00674001	0.000522056	0.000448267
GOTERM_BP_DIRECT	GO:0032355~response to estradiol	5	14.2857	2.81625e-05	CASP3, STAT3, PTGS2, ESR1, EZH2	35	101	19453	27.5149	0.0399054	0.00101737	0.000930065
GOTERM_BP_DIRECT	GO:0045648~positive regulation of erythrocyte differentiation	4	11.4286	3.07289e-05	STAT1, STAT3, MAPK14, HIF1A	35	35	19453	63.52	0.0434619	0.00108301	0.000990071
GOTERM_CC_DIRECT	GO:0043235~receptor complex	6	17.1429	3.1611e-05	APP, ERBB2, KDR, PPARG, TLR4, EGFR	35	225	20647	15.731	0.00614528	0.000684905	0.000604121
GOTERM_BP_DIRECT	GO:0032760~positive regulation of tumor necrosis factor production	5	14.2857	3.66472e-05	APP, PTPRC, STAT3, JAK2, TLR4	35	108	19453	25.7315	0.0516132	0.00126084	0.00115264
GOTERM_CC_DIRECT	GO:0005667~transcription factor complex	6	17.1429	3.81216e-05	CDK4, STAT3, CDK2, EP300, HIF1A, ESR1	35	234	20647	15.126	0.0074063	0.000743372	0.000655692
GOTERM_BP_DIRECT	GO:0042327~positive regulation of phosphorylation	4	11.4286	3.94655e-05	APP, AR, KDR, EGFR	35	38	19453	58.5053	0.0554704	0.00132622	0.00121242
GOTERM_BP_DIRECT	GO:1903223~positive regulation of oxidative stress-induced neuron death	3	8.57143	4.4282e-05	APP, TNF, TLR4	35	6	19453	277.9	0.0620261	0.00145426	0.00132947
GOTERM_CC_DIRECT	GO:1904813~ficolin-1-rich granule lumen	5	14.2857	5.1581e-05	HSP90AA1, MAPK1, MAPK14, MMP9, CTSB	35	125	20647	23.5966	0.0100081	0.000914391	0.00080654
GOTERM_BP_DIRECT	GO:0031663~lipopolysaccharide-mediated signaling pathway	4	11.4286	5.34501e-05	MAPK1, MAPK14, TNF, TLR4	35	42	19453	52.9333	0.0743794	0.00171634	0.00156906
GOTERM_BP_DIRECT	GO:0042981~regulation of apoptotic process	6	17.1429	6.28078e-05	HSP90AA1, STAT1, JAK2, ESR1, SIRT1, CTSB	35	245	19453	13.6114	0.0868206	0.00197298	0.00180368
GOTERM_BP_DIRECT	GO:0032722~positive regulation of chemokine production	4	11.4286	6.58314e-05	APP, HIF1A, TNF, TLR4	35	45	19453	49.4044	0.0908046	0.00202396	0.00185028
GOTERM_MF_DIRECT	GO:0016922~ligand-dependent nuclear receptor binding	4	11.4286	6.6284e-05	STAT1, EP300, HIF1A, SIRT1	35	44	18967	49.2649	0.0185191	0.00133988	0.0011505
GOTERM_BP_DIRECT	GO:1904646~cellular response to beta-amyloid	4	11.4286	7.03402e-05	APP, TNF, TLR4, ICAM1	35	46	19453	48.3304	0.0967135	0.00211753	0.00193582
GOTERM_CC_DIRECT	GO:0009986~cell surface	8	22.8571	8.13606e-05	APP, HSP90AA1, PTPRC, CXCR4, TNF, TLR4, EGFR, ICAM1	35	657	20647	7.18313	0.0157408	0.00132211	0.00116617
GOTERM_BP_DIRECT	GO:0010742~macrophage derived foam cell differentiation	3	8.57143	8.24786e-05	STAT1, EP300, PPARG	35	8	19453	208.425	0.112431	0.00238363	0.00217908
GOTERM_BP_DIRECT	GO:2000272~negative regulation of receptor activity	3	8.57143	8.24786e-05	PPARG, PPARA, TNF	35	8	19453	208.425	0.112431	0.00238363	0.00217908
GOTERM_MF_DIRECT	GO:0030235~nitric-oxide synthase regulator activity	3	8.57143	8.6745e-05	HSP90AA1, ESR1, EGFR	35	8	18967	203.218	0.0241664	0.00163659	0.00140527
GOTERM_BP_DIRECT	GO:0030335~positive regulation of cell migration	6	17.1429	9.42577e-05	STAT3, KDR, CXCR4, JAK2, MMP9, EGFR	35	267	19453	12.4899	0.127422	0.00267064	0.00244146
GOTERM_BP_DIRECT	GO:0006954~inflammatory response	7	20	9.67203e-05	STAT3, CXCR4, PTGS2, TNF, TLR4, NFKB1, MTOR	35	436	19453	8.92339	0.130524	0.00268771	0.00245707
GOTERM_BP_DIRECT	GO:0010468~regulation of gene expression	6	17.1429	9.93435e-05	APP, PTPRC, CDK4, CDK2, MDM2, HIF1A	35	270	19453	12.3511	0.133816	0.00270852	0.00247609
GOTERM_BP_DIRECT	GO:0031648~protein destabilization	4	11.4286	0.000101675	MDM2, EP300, SIRT1, MTOR	35	52	19453	42.7538	0.136731	0.00272074	0.00248727
GOTERM_CC_DIRECT	GO:0009897~external side of plasma membrane	7	20	0.000123861	PTPRC, KDR, CXCR4, TNF, TLR4, CTSB, ICAM1	35	484	20647	8.53182	0.023865	0.00185792	0.00163878
GOTERM_BP_DIRECT	GO:0048661~positive regulation of smooth muscle cell proliferation	4	11.4286	0.000140945	STAT1, PTGS2, TNF, TLR4	35	58	19453	38.331	0.184392	0.00363689	0.00332479
GOTERM_BP_DIRECT	GO:0018108~peptidyl-tyrosine phosphorylation	4	11.4286	0.000140945	ERBB2, KDR, JAK2, EGFR	35	58	19453	38.331	0.184392	0.00363689	0.00332479
GOTERM_CC_DIRECT	GO:0000791~euchromatin	4	11.4286	0.000144382	JAK2, HIF1A, ESR1, SIRT1	35	62	20647	38.059	0.0277638	0.0019554	0.00172476
GOTERM_CC_DIRECT	GO:0005769~early endosome	6	17.1429	0.000150415	APP, ERBB2, KDR, MAPK1, CXCR4, TLR4	35	313	20647	11.3083	0.0289071	0.0019554	0.00172476
GOTERM_BP_DIRECT	GO:1903799~negative regulation of production of miRNAs involved in gene silencing by miRNA	3	8.57143	0.000161479	TERT, ESR1, TNF	35	11	19453	151.582	0.208257	0.00409364	0.00374236
GOTERM_MF_DIRECT	GO:0034056~estrogen response element binding	3	8.57143	0.000169818	AR, NR3C1, ESR1	35	11	18967	147.795	0.046764	0.00300366	0.00257911
GOTERM_BP_DIRECT	GO:0043525~positive regulation of neuron apoptotic process	4	11.4286	0.000171933	APP, CASP3, NR3C1, TNF	35	62	19453	35.8581	0.220136	0.0042835	0.00391592
GOTERM_BP_DIRECT	GO:0043627~response to estrogen	4	11.4286	0.000180314	HSP90AA1, EP300, PPARG, ESR1	35	63	19453	35.2889	0.229532	0.00436162	0.00398734
GOTERM_BP_DIRECT	GO:0043524~negative regulation of neuron apoptotic process	5	14.2857	0.000181106	TERT, KDR, JAK2, HIF1A, SIRT1	35	163	19453	17.0491	0.230414	0.00436162	0.00398734
GOTERM_MF_DIRECT	GO:0001228~transcriptional activator activity, RNA polymerase II transcription regulatory region sequence-specific binding	7	20	0.000193939	AR, STAT3, PPARA, NR3C1, HIF1A, ESR1, NFKB1	35	483	18967	7.85383	0.0532271	0.00322851	0.00277218
GOTERM_BP_DIRECT	GO:0045766~positive regulation of angiogenesis	5	14.2857	0.000194223	TERT, STAT3, KDR, HIF1A, SIRT1	35	166	19453	16.741	0.244876	0.00460086	0.00420604
GOTERM_BP_DIRECT	GO:0042752~regulation of circadian rhythm	4	11.4286	0.000207038	PPARG, PPARA, MTOR, EZH2	35	66	19453	33.6848	0.258743	0.00482532	0.00441125
GOTERM_BP_DIRECT	GO:0030518~intracellular steroid hormone receptor signaling pathway	3	8.57143	0.000228506	AR, NR3C1, ESR1	35	13	19453	128.262	0.281405	0.00524112	0.00479136
GOTERM_MF_DIRECT	GO:0031625~ubiquitin protein ligase binding	6	17.1429	0.000229347	HSP90AA1, MDM2, CXCR4, PRKACA, HIF1A, EGFR	35	315	18967	10.3222	0.0626357	0.00360584	0.00309618
GOTERM_BP_DIRECT	GO:0007166~cell surface receptor signaling pathway	6	17.1429	0.000249628	PTPRC, ERBB2, MAPK1, MAPK14, TNF, EGFR	35	329	19453	10.1362	0.303026	0.00563613	0.00515248
GOTERM_MF_DIRECT	GO:0005524~ATP binding	11	31.4286	0.000257642	HSP90AA1, CDK4, ERBB2, CDK2, KDR, MAPK1, JAK2, MAPK14, PRKACA, EGFR, MTOR	35	1539	18967	3.87333	0.0700871	0.00383751	0.0032951
GOTERM_BP_DIRECT	GO:0018105~peptidyl-serine phosphorylation	5	14.2857	0.00028778	CDK2, MAPK1, MAPK14, PRKACA, MTOR	35	184	19453	15.1033	0.340445	0.00639757	0.00584858
GOTERM_MF_DIRECT	GO:0019901~protein kinase binding	7	20	0.000291686	PTPRC, STAT3, JAK2, NR3C1, PRKACA, HIF1A, ESR1	35	521	18967	7.281	0.0789745	0.00404858	0.00347635
GOTERM_MF_DIRECT	GO:0002039~p53 binding	4	11.4286	0.000300425	MDM2, EP300, HIF1A, SIRT1	35	73	18967	29.6939	0.081242	0.00404858	0.00347635
GOTERM_BP_DIRECT	GO:0045348~positive regulation of MHC class II biosynthetic process	3	8.57143	0.00030693	JAK2, SIRT1, TLR4	35	15	19453	111.16	0.358463	0.00671991	0.00614325
GOTERM_BP_DIRECT	GO:0032868~response to insulin	4	11.4286	0.000314296	MAPK14, PPARA, SIRT1, MTOR	35	76	19453	29.2526	0.365263	0.00677848	0.0061968
GOTERM_MF_DIRECT	GO:0061629~RNA polymerase II sequence-specific DNA binding transcription factor binding	5	14.2857	0.000336685	AR, STAT3, EP300, PPARA, HIF1A	35	187	18967	14.4897	0.0905918	0.00423515	0.00363655
GOTERM_MF_DIRECT	GO:0043565~sequence-specific DNA binding	6	17.1429	0.0003442	AR, PPARG, PPARA, NR3C1, HIF1A, ESR1	35	344	18967	9.45199	0.0925175	0.00423515	0.00363655
GOTERM_BP_DIRECT	GO:0032729~positive regulation of interferon-gamma production	4	11.4286	0.000352283	APP, JAK2, TNF, TLR4	35	79	19453	28.1418	0.399198	0.00737751	0.00674443
GOTERM_BP_DIRECT	GO:0014068~positive regulation of phosphatidylinositol 3-kinase signaling	4	11.4286	0.000352283	KDR, JAK2, SIRT1, TNF	35	79	19453	28.1418	0.399198	0.00737751	0.00674443
GOTERM_BP_DIRECT	GO:0043491~protein kinase B signaling	4	11.4286	0.00037918	ERBB2, STAT3, KDR, TNF	35	81	19453	27.4469	0.422125	0.00771711	0.00705488
GOTERM_BP_DIRECT	GO:0048511~rhythmic process	4	11.4286	0.00037918	EP300, PPARG, MTOR, EZH2	35	81	19453	27.4469	0.422125	0.00771711	0.00705488
GOTERM_BP_DIRECT	GO:1900034~regulation of cellular response to heat	3	8.57143	0.000552363	EP300, SIRT1, MTOR	35	20	19453	83.37	0.550193	0.0110856	0.0101343
GOTERM_BP_DIRECT	GO:0007507~heart development	5	14.2857	0.000575385	CASP3, ERBB2, EP300, PPARG, PPARA	35	221	19453	12.5747	0.564929	0.0113895	0.0104121
GOTERM_BP_DIRECT	GO:0071391~cellular response to estrogen stimulus	3	8.57143	0.000670087	AR, MDM2, ESR1	35	22	19453	75.7909	0.62064	0.0129103	0.0118025
GOTERM_BP_DIRECT	GO:0045722~positive regulation of gluconeogenesis	3	8.57143	0.000670087	PPARA, PRKACA, SIRT1	35	22	19453	75.7909	0.62064	0.0129103	0.0118025
GOTERM_MF_DIRECT	GO:0004674~protein serine/threonine kinase activity	6	17.1429	0.000683937	CDK4, CDK2, MAPK1, MAPK14, PRKACA, MTOR	35	400	18967	8.12871	0.175465	0.00806475	0.00692486
GOTERM_CC_DIRECT	GO:0016607~nuclear speck	6	17.1429	0.000755478	AR, TERT, MAPK14, NR3C1, PRKACA, HIF1A	35	445	20647	7.9539	0.137029	0.00920738	0.00812138
GOTERM_MF_DIRECT	GO:0016301~kinase activity	5	14.2857	0.000758316	CDK4, ERBB2, JAK2, EGFR, MTOR	35	232	18967	11.6792	0.192592	0.00849732	0.00729628
GOTERM_BP_DIRECT	GO:0046718~viral entry into host cell	4	11.4286	0.000765622	CXCR4, EGFR, CTSB, ICAM1	35	103	19453	21.5845	0.669621	0.0145569	0.0133077
GOTERM_MF_DIRECT	GO:0005102~receptor binding	6	17.1429	0.000781374	APP, AR, PTPRC, STAT3, JAK2, TLR4	35	412	18967	7.89196	0.197829	0.00849732	0.00729628
GOTERM_BP_DIRECT	GO:0006366~transcription from RNA polymerase II promoter	5	14.2857	0.000795698	AR, EP300, JAK2, MAPK14, NFKB1	35	241	19453	11.5311	0.683692	0.0146123	0.0133584
GOTERM_BP_DIRECT	GO:0035584~calcium-mediated signaling using intracellular calcium source	3	8.57143	0.000798872	PTPRC, KDR, PRKACA	35	24	19453	69.475	0.685141	0.0146123	0.0133584
GOTERM_BP_DIRECT	GO:0045821~positive regulation of glycolytic process	3	8.57143	0.000798872	APP, HIF1A, MTOR	35	24	19453	69.475	0.685141	0.0146123	0.0133584
GOTERM_BP_DIRECT	GO:0032755~positive regulation of interleukin-6 production	4	11.4286	0.000809619	APP, STAT3, TNF, TLR4	35	105	19453	21.1733	0.69	0.0146238	0.0133688
GOTERM_BP_DIRECT	GO:0032869~cellular response to insulin stimulus	4	11.4286	0.000832209	STAT1, CDK4, PPARG, MTOR	35	106	19453	20.9736	0.699971	0.0148462	0.0135722
GOTERM_MF_DIRECT	GO:0000976~transcription regulatory region sequence-specific DNA binding	5	14.2857	0.000834066	AR, STAT3, PPARG, TNF, NFKB1	35	238	18967	11.3848	0.20967	0.00849732	0.00729628
GOTERM_MF_DIRECT	GO:0008270~zinc ion binding	8	22.8571	0.00085398	AR, MDM2, EP300, PPARG, PPARA, NR3C1, ESR1, MMP9	35	888	18967	4.88211	0.2141	0.00849732	0.00729628
GOTERM_MF_DIRECT	GO:0008233~peptidase activity	4	11.4286	0.00087075	APP, CASP3, MMP9, CTSB	35	105	18967	20.6444	0.217811	0.00849732	0.00729628
GOTERM_BP_DIRECT	GO:0001525~angiogenesis	5	14.2857	0.000981643	KDR, MAPK14, PTGS2, HIF1A, SIRT1	35	255	19453	10.898	0.758323	0.0172985	0.015814
GOTERM_BP_DIRECT	GO:0040014~regulation of multicellular organism growth	3	8.57143	0.00101263	APP, CDK4, STAT3	35	27	19453	61.7556	0.768922	0.0176294	0.0161166
GOTERM_BP_DIRECT	GO:0050729~positive regulation of inflammatory response	4	11.4286	0.00102747	APP, JAK2, TNF, TLR4	35	114	19453	19.5018	0.773832	0.0176749	0.0161581
GOTERM_MF_DIRECT	GO:0019904~protein domain specific binding	5	14.2857	0.00103141	CDK2, MDM2, PPARA, PRKACA, HIF1A	35	252	18967	10.7523	0.25249	0.00972962	0.00835441
GOTERM_CC_DIRECT	GO:0090575~RNA polymerase II transcription factor complex	4	11.4286	0.0011043	STAT1, STAT3, PPARG, HIF1A	35	124	20647	19.0295	0.193828	0.012667	0.0111729
GOTERM_MF_DIRECT	GO:0004713~protein tyrosine kinase activity	4	11.4286	0.00110474	ERBB2, KDR, JAK2, EGFR	35	114	18967	19.0145	0.267806	0.0100852	0.00865976
GOTERM_BP_DIRECT	GO:0048714~positive regulation of oligodendrocyte differentiation	3	8.57143	0.00116874	CXCR4, PPARG, MTOR	35	29	19453	57.4966	0.815662	0.0198267	0.0181253
GOTERM_BP_DIRECT	GO:0051726~regulation of cell cycle	5	14.2857	0.00118	PTPRC, CDK4, STAT3, MDM2, PRKACA	35	268	19453	10.3694	0.818642	0.0198267	0.0181253
GOTERM_BP_DIRECT	GO:0001774~microglial cell activation	3	8.57143	0.00125085	APP, JAK2, TNF	35	30	19453	55.58	0.836323	0.0205395	0.0187769
GOTERM_BP_DIRECT	GO:2001238~positive regulation of extrinsic apoptotic signaling pathway	3	8.57143	0.00125085	PTPRC, TNF, TLR4	35	30	19453	55.58	0.836323	0.0205395	0.0187769
GOTERM_MF_DIRECT	GO:0005496~steroid binding	3	8.57143	0.00131474	AR, NR3C1, ESR1	35	30	18967	54.1914	0.309957	0.0116272	0.00998381
GOTERM_BP_DIRECT	GO:0016239~positive regulation of macroautophagy	3	8.57143	0.0015133	KDR, HIF1A, SIRT1	35	33	19453	50.5273	0.88807	0.0242968	0.0222118
GOTERM_BP_DIRECT	GO:0043388~positive regulation of DNA binding	3	8.57143	0.0015133	PPARG, JAK2, MMP9	35	33	19453	50.5273	0.88807	0.0242968	0.0222118
GOTERM_BP_DIRECT	GO:0010033~response to organic substance	3	8.57143	0.00160612	CDK4, CDK2, MMP9	35	34	19453	49.0412	0.90215	0.0252265	0.0230618
GOTERM_BP_DIRECT	GO:0030522~intracellular receptor signaling pathway	3	8.57143	0.00160612	AR, STAT3, PPARA	35	34	19453	49.0412	0.90215	0.0252265	0.0230618
GOTERM_MF_DIRECT	GO:0000981~RNA polymerase II transcription factor activity, sequence-specific DNA binding	9	25.7143	0.00162107	AR, STAT1, STAT3, PPARG, PPARA, NR3C1, HIF1A, ESR1, NFKB1	35	1286	18967	3.79256	0.367144	0.0139019	0.011937
GOTERM_BP_DIRECT	GO:0071276~cellular response to cadmium ion	3	8.57143	0.00179972	MAPK1, MMP9, EGFR	35	36	19453	46.3167	0.926078	0.0279634	0.0255638
GOTERM_BP_DIRECT	GO:0071356~cellular response to tumor necrosis factor	4	11.4286	0.00185417	MAPK1, MAPK14, SIRT1, NFKB1	35	140	19453	15.88	0.931685	0.028503	0.026057
GOTERM_BP_DIRECT	GO:0034612~response to tumor necrosis factor	3	8.57143	0.00190048	CASP3, JAK2, PTGS2	35	37	19453	45.0649	0.936118	0.0286062	0.0261514
GOTERM_BP_DIRECT	GO:2000352~negative regulation of endothelial cell apoptotic process	3	8.57143	0.00190048	TERT, KDR, ICAM1	35	37	19453	45.0649	0.936118	0.0286062	0.0261514
GOTERM_MF_DIRECT	GO:0001221~transcription cofactor binding	3	8.57143	0.00199717	EP300, PPARG, ESR1	35	37	18967	43.939	0.430937	0.0166235	0.0142739
GOTERM_BP_DIRECT	GO:2000648~positive regulation of stem cell proliferation	3	8.57143	0.00210988	PTPRC, TERT, KDR	35	39	19453	42.7538	0.952835	0.0314307	0.0287335
GOTERM_BP_DIRECT	GO:0032496~response to lipopolysaccharide	4	11.4286	0.00221435	CASP3, JAK2, PTGS2, TLR4	35	149	19453	14.9208	0.959461	0.0323205	0.029547
GOTERM_BP_DIRECT	GO:0050728~negative regulation of inflammatory response	4	11.4286	0.00221435	STAT3, PPARG, PPARA, NFKB1	35	149	19453	14.9208	0.959461	0.0323205	0.029547
GOTERM_BP_DIRECT	GO:0006325~chromatin organization	5	14.2857	0.00230968	EP300, JAK2, NR3C1, SIRT1, EZH2	35	322	19453	8.63043	0.964692	0.0333749	0.0305109
GOTERM_BP_DIRECT	GO:0007204~positive regulation of cytosolic calcium ion concentration	4	11.4286	0.002477	APP, CXCR4, JAK2, ESR1	35	155	19453	14.3432	0.972296	0.0354383	0.0323972
GOTERM_BP_DIRECT	GO:0000165~MAPK cascade	4	11.4286	0.00256866	AR, PTPRC, TNF, EGFR	35	157	19453	14.1605	0.975743	0.0363893	0.0332666
GOTERM_BP_DIRECT	GO:0007259~JAK-STAT cascade	3	8.57143	0.00267891	STAT1, STAT3, JAK2	35	44	19453	37.8955	0.979326	0.0375827	0.0343576
GOTERM_BP_DIRECT	GO:0019221~cytokine-mediated signaling pathway	4	11.4286	0.00271004	STAT1, STAT3, JAK2, PRKACA	35	160	19453	13.895	0.980239	0.037654	0.0344228
GOTERM_CC_DIRECT	GO:0005886~plasma membrane	18	51.4286	0.00276741	APP, HSP90AA1, STAT3, CXCR4, ESR1, TNF, EGFR, ICAM1, AR, PTPRC, TERT, ERBB2, MDM2, KDR, MAPK1, JAK2, PRKACA, TLR4	35	5455	20647	1.94655	0.417481	0.0299803	0.0264441
GOTERM_BP_DIRECT	GO:0048863~stem cell differentiation	3	8.57143	0.00280044	MAPK14, ESR1, EZH2	35	45	19453	37.0533	0.982667	0.0381759	0.0348999
GOTERM_BP_DIRECT	GO:0042542~response to hydrogen peroxide	3	8.57143	0.00280044	STAT1, CASP3, SIRT1	35	45	19453	37.0533	0.982667	0.0381759	0.0348999
GOTERM_MF_DIRECT	GO:0051879~Hsp90 protein binding	3	8.57143	0.00281464	KDR, NR3C1, HIF1A	35	44	18967	36.9487	0.54835	0.0227584	0.0195416
GOTERM_BP_DIRECT	GO:0050673~epithelial cell proliferation	3	8.57143	0.00305118	AR, KDR, EGFR	35	47	19453	35.4766	0.987951	0.0408237	0.0373205
GOTERM_BP_DIRECT	GO:0046427~positive regulation of JAK-STAT cascade	3	8.57143	0.00305118	EP300, JAK2, TNF	35	47	19453	35.4766	0.987951	0.0408237	0.0373205
GOTERM_BP_DIRECT	GO:0043536~positive regulation of blood vessel endothelial cell migration	3	8.57143	0.00331208	KDR, HIF1A, SIRT1	35	49	19453	34.0286	0.991747	0.0439079	0.04014
GOTERM_BP_DIRECT	GO:0045892~negative regulation of transcription, DNA-templated	6	17.1429	0.00341452	MDM2, PPARG, NR3C1, SIRT1, TNF, EZH2	35	591	19453	5.64264	0.992887	0.0448544	0.0410053
GOTERM_MF_DIRECT	GO:0001222~transcription corepressor binding	3	8.57143	0.00347941	STAT1, ESR1, EZH2	35	49	18967	33.1784	0.625778	0.0273521	0.023486
GOTERM_BP_DIRECT	GO:0097191~extrinsic apoptotic signaling pathway	3	8.57143	0.00372233	PTPRC, JAK2, TNF	35	52	19453	32.0654	0.99545	0.0475997	0.043515
GOTERM_BP_DIRECT	GO:0043280~positive regulation of cysteine-type endopeptidase activity involved in apoptotic process	3	8.57143	0.00372233	APP, SIRT1, TNF	35	52	19453	32.0654	0.99545	0.0475997	0.043515
GOTERM_BP_DIRECT	GO:0034605~cellular response to heat	3	8.57143	0.00372233	HSP90AA1, PRKACA, PTGS2	35	52	19453	32.0654	0.99545	0.0475997	0.043515
GOTERM_BP_DIRECT	GO:0034614~cellular response to reactive oxygen species	3	8.57143	0.00386408	MAPK1, MMP9, EGFR	35	53	19453	31.4604	0.996296	0.0489789	0.0447759
GOTERM_BP_DIRECT	GO:0070371~ERK1 and ERK2 cascade	3	8.57143	0.00400832	KDR, MAPK1, TLR4	35	54	19453	30.8778	0.996996	0.0503654	0.0460434
GOTERM_BP_DIRECT	GO:0045786~negative regulation of cell cycle	3	8.57143	0.00415504	CASP3, PTGS2, SIRT1	35	55	19453	30.3164	0.997572	0.0517589	0.0473173
GOTERM_MF_DIRECT	GO:0004714~transmembrane receptor protein tyrosine kinase activity	3	8.57143	0.00421024	ERBB2, KDR, EGFR	35	54	18967	30.1063	0.695716	0.0322026	0.027651
GOTERM_BP_DIRECT	GO:0048146~positive regulation of fibroblast proliferation	3	8.57143	0.00430423	CDK4, ESR1, EGFR	35	56	19453	29.775	0.998045	0.0527085	0.0481855
GOTERM_BP_DIRECT	GO:0043124~negative regulation of I-kappaB kinase/NF-kappaB signaling	3	8.57143	0.00430423	STAT1, ESR1, SIRT1	35	56	19453	29.775	0.998045	0.0527085	0.0481855
GOTERM_BP_DIRECT	GO:0016241~regulation of macroautophagy	3	8.57143	0.00445588	CASP3, PRKACA, MTOR	35	57	19453	29.2526	0.998431	0.0541071	0.049464
GOTERM_CC_DIRECT	GO:0005925~focal adhesion	5	14.2857	0.00542249	PTPRC, MAPK1, JAK2, EGFR, ICAM1	35	434	20647	6.79625	0.653635	0.0556519	0.0490878
GOTERM_MF_DIRECT	GO:0004888~transmembrane signaling receptor activity	4	11.4286	0.00543361	ERBB2, TLR4, EGFR, ICAM1	35	200	18967	10.8383	0.784858	0.0404661	0.0347465
GOTERM_MF_DIRECT	GO:1990841~promoter-specific chromatin binding	3	8.57143	0.0064112	STAT1, SIRT1, EZH2	35	67	18967	24.2648	0.836963	0.0465223	0.0399467
KEGG_Pathway	hsa05200:Pathways in cancer	23	65.7143	3.8563e-19	HSP90AA1, STAT1, STAT3, CXCR4, PTGS2, HIF1A, ESR1, MMP9, EGFR, MTOR, NFKB1, AR, TERT, CDK4, CASP3, ERBB2, CDK2, MDM2, EP300, MAPK1, PPARG, JAK2, PRKACA	35	531	8644	10.6974	8.25249e-17	8.25249e-17	3.58636e-17
KEGG_Pathway	hsa05205:Proteoglycans in cancer	15	42.8571	1.04951e-14	STAT3, MAPK14, HIF1A, ESR1, TNF, MMP9, EGFR, MTOR, CASP3, ERBB2, MDM2, KDR, MAPK1, PRKACA, TLR4	35	205	8644	18.0711	2.25708e-12	1.12297e-12	4.88021e-13
KEGG_Pathway	hsa05215:Prostate cancer	11	31.4286	2.07099e-12	AR, HSP90AA1, ERBB2, CDK2, MDM2, EP300, MAPK1, MMP9, EGFR, NFKB1, MTOR	35	97	8644	28.0071	4.43196e-10	1.4773e-10	6.42006e-11
KEGG_Pathway	hsa05167:Kaposi sarcoma-associated herpesvirus infection	13	37.1429	4.13904e-12	STAT1, STAT3, PTGS2, MAPK14, HIF1A, MTOR, NFKB1, ICAM1, CDK4, CASP3, EP300, MAPK1, JAK2	35	194	8644	16.5496	8.85751e-10	2.21439e-10	9.62327e-11
KEGG_Pathway	hsa05161:Hepatitis B	12	34.2857	1.40575e-11	STAT1, CASP3, STAT3, CDK2, EP300, MAPK1, JAK2, MAPK14, TNF, TLR4, MMP9, NFKB1	35	162	8644	18.2942	3.00831e-09	6.0166e-10	2.61469e-10
KEGG_Pathway	hsa05163:Human cytomegalovirus infection	13	37.1429	2.3895e-11	STAT3, CXCR4, PTGS2, MAPK14, TNF, EGFR, MTOR, NFKB1, CDK4, CASP3, MDM2, MAPK1, PRKACA	35	225	8644	14.2695	5.11353e-09	8.52256e-10	3.70373e-10
KEGG_Pathway	hsa05235:PD-L1 expression and PD-1 checkpoint pathway in cancer	10	28.5714	3.65736e-11	STAT1, STAT3, MAPK1, JAK2, MAPK14, HIF1A, TLR4, EGFR, NFKB1, MTOR	35	89	8644	27.7496	7.82673e-09	1.11811e-09	4.85906e-10
KEGG_Pathway	hsa01522:Endocrine resistance	10	28.5714	8.84323e-11	CDK4, ERBB2, MDM2, MAPK1, MAPK14, PRKACA, ESR1, MMP9, EGFR, MTOR	35	98	8644	25.2012	1.89245e-08	2.36557e-09	1.02803e-09
KEGG_Pathway	hsa04933:AGE-RAGE signaling pathway in diabetic complications	10	28.5714	1.06336e-10	STAT1, CDK4, CASP3, STAT3, MAPK1, JAK2, MAPK14, TNF, NFKB1, ICAM1	35	100	8644	24.6971	2.27559e-08	2.52843e-09	1.09881e-09
KEGG_Pathway	hsa05165:Human papillomavirus infection	14	40	1.35223e-10	STAT1, PTGS2, TNF, EGFR, MTOR, NFKB1, TERT, CDK4, CASP3, CDK2, MDM2, EP300, MAPK1, PRKACA	35	331	8644	10.4459	2.89377e-08	2.89377e-09	1.25757e-09
KEGG_Pathway	hsa05417:Lipid and atherosclerosis	12	34.2857	3.0246e-10	HSP90AA1, CASP3, STAT3, MAPK1, PPARG, JAK2, MAPK14, TNF, TLR4, MMP9, NFKB1, ICAM1	35	215	8644	13.7845	6.47264e-08	5.88422e-09	2.55716e-09
KEGG_Pathway	hsa05206:MicroRNAs in cancer	13	37.1429	9.89455e-10	STAT3, PTGS2, SIRT1, MMP9, EGFR, MTOR, NFKB1, CASP3, ERBB2, MDM2, EP300, MAPK1, EZH2	35	310	8644	10.3569	2.11743e-07	1.76453e-08	7.66828e-09
KEGG_Pathway	hsa05207:Chemical carcinogenesis - receptor activation	11	31.4286	4.99693e-09	AR, HSP90AA1, STAT3, MAPK1, JAK2, PPARA, PRKACA, ESR1, EGFR, NFKB1, MTOR	35	212	8644	12.8146	1.06934e-06	8.22572e-08	3.57473e-08
KEGG_Pathway	hsa04659:Th17 cell differentiation	9	25.7143	6.33906e-09	HSP90AA1, STAT1, STAT3, MAPK1, JAK2, MAPK14, HIF1A, NFKB1, MTOR	35	108	8644	20.581	1.35656e-06	9.1254e-08	3.96571e-08
KEGG_Pathway	hsa05160:Hepatitis C	10	28.5714	6.43357e-09	STAT1, CDK4, CASP3, STAT3, CDK2, MAPK1, PPARA, TNF, EGFR, NFKB1	35	158	8644	15.6311	1.37678e-06	9.1254e-08	3.96571e-08
KEGG_Pathway	hsa04066:HIF-1 signaling pathway	9	25.7143	6.82273e-09	ERBB2, STAT3, EP300, MAPK1, HIF1A, TLR4, EGFR, NFKB1, MTOR	35	109	8644	20.3921	1.46006e-06	9.1254e-08	3.96571e-08
KEGG_Pathway	hsa05145:Toxoplasmosis	9	25.7143	7.88664e-09	STAT1, CASP3, STAT3, MAPK1, JAK2, MAPK14, TNF, TLR4, NFKB1	35	111	8644	20.0247	1.68774e-06	9.92789e-08	4.31446e-08
KEGG_Pathway	hsa05164:Influenza A	10	28.5714	1.2894e-08	STAT1, CDK4, CASP3, EP300, MAPK1, JAK2, TNF, TLR4, NFKB1, ICAM1	35	171	8644	14.4428	2.7593e-06	1.53295e-07	6.66188e-08
KEGG_Pathway	hsa05212:Pancreatic cancer	8	22.8571	1.36357e-08	STAT1, CDK4, ERBB2, STAT3, MAPK1, EGFR, NFKB1, MTOR	35	76	8644	25.997	2.91803e-06	1.53581e-07	6.67431e-08
KEGG_Pathway	hsa05140:Leishmaniasis	8	22.8571	1.49581e-08	STAT1, MAPK1, JAK2, MAPK14, PTGS2, TNF, TLR4, NFKB1	35	77	8644	25.6594	3.20102e-06	1.60051e-07	6.9555e-08
KEGG_Pathway	hsa05169:Epstein-Barr virus infection	10	28.5714	5.50104e-08	STAT1, CDK4, CASP3, STAT3, CDK2, MDM2, MAPK14, TNF, NFKB1, ICAM1	35	202	8644	12.2263	1.17721e-05	5.60582e-07	2.43617e-07
KEGG_Pathway	hsa04657:IL-17 signaling pathway	8	22.8571	6.07582e-08	HSP90AA1, CASP3, MAPK1, MAPK14, PTGS2, TNF, MMP9, NFKB1	35	94	8644	21.0188	1.30022e-05	5.91012e-07	2.56842e-07
KEGG_Pathway	hsa04151:PI3K-Akt signaling pathway	12	34.2857	6.59021e-08	HSP90AA1, CDK4, ERBB2, CDK2, MDM2, KDR, MAPK1, JAK2, TLR4, EGFR, NFKB1, MTOR	35	359	8644	8.25531	1.41029e-05	6.13176e-07	2.66474e-07
KEGG_Pathway	hsa04668:TNF signaling pathway	8	22.8571	2.31149e-07	CASP3, MAPK1, MAPK14, PTGS2, TNF, MMP9, NFKB1, ICAM1	35	114	8644	17.3313	4.94647e-05	2.06108e-06	8.95702e-07
KEGG_Pathway	hsa04917:Prolactin signaling pathway	7	20	2.55099e-07	STAT1, STAT3, MAPK1, JAK2, MAPK14, ESR1, NFKB1	35	70	8644	24.6971	5.45896e-05	2.18364e-06	9.48967e-07
KEGG_Pathway	hsa04935:Growth hormone synthesis, secretion and action	8	22.8571	3.28699e-07	STAT1, STAT3, EP300, MAPK1, JAK2, MAPK14, PRKACA, MTOR	35	120	8644	16.4648	7.03392e-05	2.65912e-06	1.1556e-06
KEGG_Pathway	hsa05152:Tuberculosis	9	25.7143	3.45946e-07	STAT1, CASP3, EP300, MAPK1, JAK2, MAPK14, TNF, TLR4, NFKB1	35	180	8644	12.3486	7.40298e-05	2.65912e-06	1.1556e-06
KEGG_Pathway	hsa04919:Thyroid hormone signaling pathway	8	22.8571	3.47922e-07	STAT1, MDM2, EP300, MAPK1, PRKACA, HIF1A, ESR1, MTOR	35	121	8644	16.3287	7.44525e-05	2.65912e-06	1.1556e-06
KEGG_Pathway	hsa05219:Bladder cancer	6	17.1429	4.69305e-07	CDK4, ERBB2, MDM2, MAPK1, MMP9, EGFR	35	41	8644	36.1422	0.000100426	3.46315e-06	1.50501e-06
KEGG_Pathway	hsa01521:EGFR tyrosine kinase inhibitor resistance	7	20	5.27391e-07	ERBB2, STAT3, KDR, MAPK1, JAK2, EGFR, MTOR	35	79	8644	21.8835	0.000112855	3.76206e-06	1.63491e-06
KEGG_Pathway	hsa04068:FoxO signaling pathway	8	22.8571	5.98227e-07	STAT3, CDK2, MDM2, EP300, MAPK1, MAPK14, SIRT1, EGFR	35	131	8644	15.0822	0.000128012	4.12969e-06	1.79468e-06
KEGG_Pathway	hsa05203:Viral carcinogenesis	9	25.7143	8.98969e-07	CDK4, CASP3, STAT3, CDK2, MDM2, EP300, MAPK1, PRKACA, NFKB1	35	204	8644	10.8958	0.000192361	6.01185e-06	2.61263e-06
KEGG_Pathway	hsa05166:Human T-cell leukemia virus 1 infection	9	25.7143	1.70307e-06	TERT, CDK4, CDK2, EP300, MAPK1, PRKACA, TNF, NFKB1, ICAM1	35	222	8644	10.0124	0.00036439	1.10441e-05	4.79955e-06
KEGG_Pathway	hsa04218:Cellular senescence	8	22.8571	1.94704e-06	CDK4, CDK2, MDM2, MAPK1, MAPK14, SIRT1, NFKB1, MTOR	35	156	8644	12.6652	0.00041658	1.19048e-05	5.17356e-06
KEGG_Pathway	hsa04148:Efferocytosis	8	22.8571	1.94704e-06	CASP3, MAPK1, PPARG, JAK2, MAPK14, PTGS2, HIF1A, SIRT1	35	156	8644	12.6652	0.00041658	1.19048e-05	5.17356e-06
KEGG_Pathway	hsa04625:C-type lectin receptor signaling pathway	7	20	2.68489e-06	STAT1, MDM2, MAPK1, MAPK14, PTGS2, TNF, NFKB1	35	104	8644	16.6231	0.000574402	1.59602e-05	6.93596e-06
KEGG_Pathway	hsa04621:NOD-like receptor signaling pathway	8	22.8571	6.27696e-06	HSP90AA1, STAT1, MAPK1, MAPK14, TNF, TLR4, NFKB1, CTSB	35	186	8644	10.6224	0.00134237	3.63046e-05	1.57772e-05
KEGG_Pathway	hsa04920:Adipocytokine signaling pathway	6	17.1429	6.50666e-06	STAT3, JAK2, PPARA, TNF, NFKB1, MTOR	35	69	8644	21.4758	0.00139146	3.66428e-05	1.59242e-05
KEGG_Pathway	hsa05133:Pertussis	6	17.1429	1.04883e-05	CASP3, MAPK1, MAPK14, TNF, TLR4, NFKB1	35	76	8644	19.4977	0.00224199	5.75511e-05	2.50105e-05
KEGG_Pathway	hsa05162:Measles	7	20	1.38246e-05	STAT1, CDK4, CASP3, STAT3, CDK2, TLR4, NFKB1	35	138	8644	12.5275	0.00295411	7.39616e-05	3.21422e-05
KEGG_Pathway	hsa05418:Fluid shear stress and atherosclerosis	7	20	1.44079e-05	HSP90AA1, KDR, MAPK14, TNF, MMP9, NFKB1, ICAM1	35	139	8644	12.4374	0.00307857	7.52022e-05	3.26813e-05
KEGG_Pathway	hsa05170:Human immunodeficiency virus 1 infection	8	22.8571	1.48044e-05	CASP3, MAPK1, CXCR4, MAPK14, TNF, TLR4, NFKB1, MTOR	35	212	8644	9.31968	0.00316316	7.54321e-05	3.27812e-05
KEGG_Pathway	hsa04010:MAPK signaling pathway	9	25.7143	1.62203e-05	CASP3, ERBB2, KDR, MAPK1, MAPK14, PRKACA, TNF, EGFR, NFKB1	35	301	8644	7.38453	0.00346516	7.91727e-05	3.44068e-05
KEGG_Pathway	hsa04936:Alcoholic liver disease	7	20	1.62785e-05	CASP3, MAPK14, PPARA, SIRT1, TNF, TLR4, NFKB1	35	142	8644	12.1746	0.00347757	7.91727e-05	3.44068e-05
KEGG_Pathway	hsa05171:Coronavirus disease - COVID-19	8	22.8571	2.65558e-05	STAT1, STAT3, MAPK1, MAPK14, TNF, TLR4, EGFR, NFKB1	35	232	8644	8.51626	0.00566689	0.000126287	5.48819e-05
KEGG_Pathway	hsa05131:Shigellosis	8	22.8571	3.9717e-05	MDM2, MAPK1, MAPK14, TNF, TLR4, EGFR, NFKB1, MTOR	35	247	8644	7.99907	0.00846359	0.00018477	8.02974e-05
KEGG_Pathway	hsa05132:Salmonella infection	8	22.8571	4.182e-05	HSP90AA1, PTPRC, CASP3, MAPK1, MAPK14, TNF, TLR4, NFKB1	35	249	8644	7.93483	0.00890973	0.000190414	8.27501e-05
KEGG_Pathway	hsa04620:Toll-like receptor signaling pathway	6	17.1429	5.78486e-05	STAT1, MAPK1, MAPK14, TNF, TLR4, NFKB1	35	108	8644	13.7206	0.0123037	0.000257909	0.000112082
KEGG_Pathway	hsa04062:Chemokine signaling pathway	7	20	8.89429e-05	STAT1, STAT3, MAPK1, CXCR4, JAK2, PRKACA, NFKB1	35	192	8644	9.00417	0.0188546	0.000388445	0.00016881
KEGG_Pathway	hsa04660:T cell receptor signaling pathway	6	17.1429	9.9471e-05	PTPRC, CDK4, MAPK1, MAPK14, TNF, NFKB1	35	121	8644	12.2465	0.0210629	0.000425736	0.000185016
KEGG_Pathway	hsa05321:Inflammatory bowel disease	5	14.2857	0.000114004	STAT1, STAT3, TNF, TLR4, NFKB1	35	65	8644	18.9978	0.0241029	0.000478368	0.000207889
KEGG_Pathway	hsa04926:Relaxin signaling pathway	6	17.1429	0.000134663	MAPK1, MAPK14, PRKACA, MMP9, EGFR, NFKB1	35	129	8644	11.487	0.0284085	0.000554191	0.00024084
KEGG_Pathway	hsa05230:Central carbon metabolism in cancer	5	14.2857	0.000152262	ERBB2, MAPK1, HIF1A, EGFR, MTOR	35	70	8644	17.6408	0.0320614	0.000614795	0.000267177
KEGG_Pathway	hsa04380:Osteoclast differentiation	6	17.1429	0.000166797	STAT1, MAPK1, PPARG, MAPK14, TNF, NFKB1	35	135	8644	10.9765	0.0350678	0.000661009	0.000287261
KEGG_Pathway	hsa05223:Non-small cell lung cancer	5	14.2857	0.000169898	CDK4, ERBB2, STAT3, MAPK1, EGFR	35	72	8644	17.1508	0.035708	0.000661056	0.000287281
KEGG_Pathway	hsa04915:Estrogen signaling pathway	6	17.1429	0.000178716	HSP90AA1, MAPK1, PRKACA, ESR1, MMP9, EGFR	35	137	8644	10.8163	0.0375264	0.000682951	0.000296796
KEGG_Pathway	hsa05214:Glioma	5	14.2857	0.000199058	CDK4, MDM2, MAPK1, EGFR, MTOR	35	75	8644	16.4648	0.0417079	0.00074734	0.000324778
KEGG_Pathway	hsa05224:Breast cancer	6	17.1429	0.000248405	CDK4, ERBB2, MAPK1, ESR1, EGFR, MTOR	35	147	8644	10.0805	0.0517768	0.00091653	0.000398305
KEGG_Pathway	hsa05226:Gastric cancer	6	17.1429	0.000264529	TERT, ERBB2, CDK2, MAPK1, EGFR, MTOR	35	149	8644	9.94516	0.0550437	0.000959476	0.000416969
KEGG_Pathway	hsa04932:Non-alcoholic fatty liver disease	6	17.1429	0.000317714	CASP3, PPARG, MAPK14, PPARA, TNF, NFKB1	35	155	8644	9.56018	0.065741	0.00113318	0.000492457
KEGG_Pathway	hsa04217:Necroptosis	6	17.1429	0.000357442	HSP90AA1, STAT1, STAT3, JAK2, TNF, TLR4	35	159	8644	9.31968	0.0736529	0.00125398	0.000544953
KEGG_Pathway	hsa04211:Longevity regulating pathway	5	14.2857	0.000384627	PPARG, PRKACA, SIRT1, NFKB1, MTOR	35	89	8644	13.8748	0.0790283	0.00132758	0.000576941
KEGG_Pathway	hsa04630:JAK-STAT signaling pathway	6	17.1429	0.000435913	STAT1, STAT3, EP300, JAK2, EGFR, MTOR	35	166	8644	8.92668	0.089085	0.00143713	0.000624546
KEGG_Pathway	hsa05222:Small cell lung cancer	5	14.2857	0.00043651	CDK4, CASP3, CDK2, PTGS2, NFKB1	35	92	8644	13.4224	0.0892015	0.00143713	0.000624546
KEGG_Pathway	hsa04658:Th1 and Th2 cell differentiation	5	14.2857	0.00043651	STAT1, MAPK1, JAK2, MAPK14, NFKB1	35	92	8644	13.4224	0.0892015	0.00143713	0.000624546
KEGG_Pathway	hsa04914:Progesterone-mediated oocyte maturation	5	14.2857	0.000645709	HSP90AA1, CDK2, MAPK1, MAPK14, PRKACA	35	102	8644	12.1064	0.129098	0.00203208	0.000883102
KEGG_Pathway	hsa05146:Amoebiasis	5	14.2857	0.000645709	CASP3, PRKACA, TNF, TLR4, NFKB1	35	102	8644	12.1064	0.129098	0.00203208	0.000883102
KEGG_Pathway	hsa05142:Chagas disease	5	14.2857	0.000645709	MAPK1, MAPK14, TNF, TLR4, NFKB1	35	102	8644	12.1064	0.129098	0.00203208	0.000883102
KEGG_Pathway	hsa04064:NF-kappa B signaling pathway	5	14.2857	0.000694804	PTGS2, TNF, TLR4, NFKB1, ICAM1	35	104	8644	11.8736	0.138207	0.0021549	0.000936474
KEGG_Pathway	hsa04931:Insulin resistance	5	14.2857	0.000800853	STAT3, PPARA, TNF, NFKB1, MTOR	35	108	8644	11.4339	0.157559	0.00244832	0.00106399
KEGG_Pathway	hsa05130:Pathogenic Escherichia coli infection	6	17.1429	0.000971553	CASP3, MAPK1, MAPK14, TNF, TLR4, NFKB1	35	198	8644	7.48398	0.187804	0.00292834	0.0012726
KEGG_Pathway	hsa04726:Serotonergic synapse	5	14.2857	0.00101325	APP, CASP3, MAPK1, PRKACA, PTGS2	35	115	8644	10.7379	0.195026	0.0030116	0.00130878
KEGG_Pathway	hsa05134:Legionellosis	4	11.4286	0.00133682	CASP3, TNF, TLR4, NFKB1	35	56	8644	17.6408	0.248941	0.00391889	0.00170307
KEGG_Pathway	hsa04370:VEGF signaling pathway	4	11.4286	0.00155521	KDR, MAPK1, MAPK14, PTGS2	35	59	8644	16.7438	0.283283	0.00449751	0.00195452
KEGG_Pathway	hsa04114:Oocyte meiosis	5	14.2857	0.00164272	AR, CDK2, MAPK1, MAPK14, PRKACA	35	131	8644	9.42639	0.296601	0.00468722	0.00203697
KEGG_Pathway	hsa04210:Apoptosis	5	14.2857	0.0018852	CASP3, MAPK1, TNF, NFKB1, CTSB	35	136	8644	9.07983	0.332232	0.00530833	0.00230689
KEGG_Pathway	hsa05135:Yersinia infection	5	14.2857	0.00193653	MAPK1, MAPK14, TNF, TLR4, NFKB1	35	137	8644	9.01356	0.33954	0.00538203	0.00233892
KEGG_Pathway	hsa05022:Pathways of neurodegeneration - multiple diseases	8	22.8571	0.00215631	APP, CASP3, MAPK1, MAPK14, PTGS2, TNF, NFKB1, MTOR	35	476	8644	4.15078	0.369946	0.00591603	0.00257099
KEGG_Pathway	hsa05221:Acute myeloid leukemia	4	11.4286	0.00224315	STAT3, MAPK1, NFKB1, MTOR	35	67	8644	14.7446	0.381571	0.00607637	0.00264067
KEGG_Pathway	hsa05120:Epithelial cell signaling in Helicobacter pylori infection	4	11.4286	0.00254269	CASP3, MAPK14, EGFR, NFKB1	35	70	8644	14.1127	0.420058	0.00680168	0.00295587
KEGG_Pathway	hsa05218:Melanoma	4	11.4286	0.0027555	CDK4, MDM2, MAPK1, EGFR	35	72	8644	13.7206	0.445944	0.00727995	0.00316372
KEGG_Pathway	hsa01524:Platinum drug resistance	4	11.4286	0.00286591	CASP3, ERBB2, MDM2, MAPK1	35	73	8644	13.5327	0.458918	0.00747932	0.00325036
KEGG_Pathway	hsa04115:p53 signaling pathway	4	11.4286	0.00297902	CDK4, CASP3, CDK2, MDM2	35	74	8644	13.3498	0.471896	0.00768084	0.00333794
KEGG_Pathway	hsa04934:Cushing syndrome	5	14.2857	0.00303426	CDK4, CDK2, MAPK1, PRKACA, EGFR	35	155	8644	7.96682	0.478121	0.00773014	0.00335936
KEGG_Pathway	hsa05220:Chronic myeloid leukemia	4	11.4286	0.00321342	CDK4, MDM2, MAPK1, NFKB1	35	76	8644	12.9985	0.497812	0.00809027	0.00351586
KEGG_Pathway	hsa05010:Alzheimer disease	7	20	0.00345238	APP, CASP3, MAPK1, PTGS2, TNF, NFKB1, MTOR	35	384	8644	4.50208	0.522928	0.00859082	0.00373339
KEGG_Pathway	hsa04140:Autophagy - animal	5	14.2857	0.00379899	MAPK1, PRKACA, HIF1A, MTOR, CTSB	35	165	8644	7.48398	0.557154	0.00934465	0.00406099
KEGG_Pathway	hsa05225:Hepatocellular carcinoma	5	14.2857	0.00405181	TERT, CDK4, MAPK1, EGFR, MTOR	35	168	8644	7.35034	0.580566	0.00985326	0.00428202
KEGG_Pathway	hsa04012:ErbB signaling pathway	4	11.4286	0.00440741	ERBB2, MAPK1, EGFR, MTOR	35	85	8644	11.6222	0.611425	0.0105976	0.00460549
KEGG_Pathway	hsa05210:Colorectal cancer	4	11.4286	0.00455452	CASP3, MAPK1, EGFR, MTOR	35	86	8644	11.487	0.623521	0.0108296	0.00470634
KEGG_Pathway	hsa04520:Adherens junction	4	11.4286	0.00566806	ERBB2, EP300, MAPK1, EGFR	35	93	8644	10.6224	0.703709	0.0131844	0.00572966
KEGG_Pathway	hsa04912:GnRH signaling pathway	4	11.4286	0.00566806	MAPK1, MAPK14, PRKACA, EGFR	35	93	8644	10.6224	0.703709	0.0131844	0.00572966
KEGG_Pathway	hsa04613:Neutrophil extracellular trap formation	5	14.2857	0.00637965	MAPK1, MAPK14, TLR4, NFKB1, MTOR	35	191	8644	6.46522	0.745796	0.01468	0.00637965
KEGG_Pathway	hsa05231:Choline metabolism in cancer	4	11.4286	0.00655529	MAPK1, HIF1A, EGFR, MTOR	35	98	8644	10.0805	0.755233	0.0149237	0.00655529
KEGG_Pathway	hsa05415:Diabetic cardiomyopathy	5	14.2857	0.00788955	MAPK14, PPARA, MMP9, NFKB1, MTOR	35	203	8644	6.08304	0.816412	0.0177723	0.00788955
KEGG_Pathway	hsa04922:Glucagon signaling pathway	4	11.4286	0.00835162	EP300, PPARA, PRKACA, SIRT1	35	107	8644	9.23258	0.833831	0.0186172	0.00835162
KEGG_Pathway	hsa04670:Leukocyte transendothelial migration	4	11.4286	0.0101697	CXCR4, MAPK14, MMP9, ICAM1	35	115	8644	8.59031	0.887799	0.0224363	0.0101697
KEGG_Pathway	hsa05208:Chemical carcinogenesis - reactive oxygen species	5	14.2857	0.0109006	MAPK1, MAPK14, HIF1A, EGFR, NFKB1	35	223	8644	5.53748	0.904204	0.0238033	0.0109006
KEGG_Pathway	hsa04024:cAMP signaling pathway	5	14.2857	0.0112374	EP300, MAPK1, PPARA, PRKACA, NFKB1	35	225	8644	5.48825	0.910938	0.024291	0.0112374
KEGG_Pathway	hsa04071:Sphingolipid signaling pathway	4	11.4286	0.0116735	MAPK1, MAPK14, TNF, NFKB1	35	121	8644	8.16434	0.91896	0.0249812	0.0116735
KEGG_Pathway	hsa04014:Ras signaling pathway	5	14.2857	0.0132111	KDR, MAPK1, PRKACA, EGFR, NFKB1	35	236	8644	5.23245	0.941925	0.0279027	0.0132111
KEGG_Pathway	hsa04650:Natural killer cell mediated cytotoxicity	4	11.4286	0.0132994	CASP3, MAPK1, TNF, ICAM1	35	127	8644	7.77863	0.943027	0.0279027	0.0132994
KEGG_Pathway	hsa04930:Type II diabetes mellitus	3	8.57143	0.0139494	MAPK1, TNF, MTOR	35	46	8644	16.1068	0.95052	0.0289822	0.0139494
KEGG_Pathway	hsa05144:Malaria	3	8.57143	0.0163494	TNF, TLR4, ICAM1	35	50	8644	14.8183	0.970627	0.033642	0.0163494
KEGG_Pathway	hsa04020:Calcium signaling pathway	5	14.2857	0.0166783	ERBB2, KDR, CXCR4, PRKACA, EGFR	35	253	8644	4.88086	0.972656	0.033992	0.0166783
KEGG_Pathway	hsa04550:Signaling pathways regulating pluripotency of stem cells	4	11.4286	0.0182438	STAT3, MAPK1, JAK2, MAPK14	35	143	8644	6.90829	0.980556	0.0368317	0.0182438
KEGG_Pathway	hsa04723:Retrograde endocannabinoid signaling	4	11.4286	0.0199726	MAPK1, MAPK14, PRKACA, PTGS2	35	148	8644	6.6749	0.986666	0.0399453	0.0199726
KEGG_Pathway	hsa05020:Prion disease	5	14.2857	0.0211799	CASP3, MAPK1, MAPK14, PRKACA, TNF	35	272	8644	4.53992	0.989757	0.0419676	0.0211799
KEGG_Pathway	hsa05213:Endometrial cancer	3	8.57143	0.0216348	ERBB2, MAPK1, EGFR	35	58	8644	12.7744	0.990727	0.0424756	0.0216348
KEGG_Pathway	hsa04921:Oxytocin signaling pathway	4	11.4286	0.0221637	MAPK1, PRKACA, PTGS2, EGFR	35	154	8644	6.41484	0.99174	0.0431185	0.0221637
KEGG_Pathway	hsa04110:Cell cycle	4	11.4286	0.023307	CDK4, CDK2, MDM2, EP300	35	157	8644	6.29227	0.99357	0.0449342	0.023307
KEGG_Pathway	hsa04213:Longevity regulating pathway - multiple species	3	8.57143	0.0237767	PRKACA, SIRT1, MTOR	35	61	8644	12.1461	0.994199	0.0454305	0.0237767
KEGG_Pathway	hsa04720:Long-term potentiation	3	8.57143	0.0283101	EP300, MAPK1, PRKACA	35	67	8644	11.0584	0.997857	0.0536138	0.0283101
KEGG_Pathway	hsa04664:Fc epsilon RI signaling pathway	3	8.57143	0.029097	MAPK1, MAPK14, TNF	35	68	8644	10.8958	0.998199	0.0546207	0.029097
KEGG_Pathway	hsa05211:Renal cell carcinoma	3	8.57143	0.0298928	EP300, MAPK1, HIF1A	35	69	8644	10.7379	0.998488	0.0556265	0.0298928
KEGG_Pathway	hsa04622:RIG-I-like receptor signaling pathway	3	8.57143	0.0315102	MAPK14, TNF, NFKB1	35	71	8644	10.4354	0.998942	0.0581309	0.0315102
KEGG_Pathway	hsa04612:Antigen processing and presentation	3	8.57143	0.0374362	HSP90AA1, TNF, CTSB	35	78	8644	9.4989	0.999716	0.0684731	0.0374362
KEGG_Pathway	hsa05202:Transcriptional misregulation in cancer	4	11.4286	0.039504	MDM2, PPARG, MMP9, NFKB1	35	193	8644	5.11858	0.999821	0.0716429	0.039504
KEGG_Pathway	hsa04510:Focal adhesion	4	11.4286	0.0448054	ERBB2, KDR, MAPK1, EGFR	35	203	8644	4.86643	0.999945	0.0805745	0.0448054
KEGG_Pathway	hsa04540:Gap junction	3	8.57143	0.0465775	MAPK1, PRKACA, EGFR	35	88	8644	8.41948	0.999963	0.0830632	0.0465775
KEGG_Pathway	hsa05168:Herpes simplex virus 1 infection	6	17.1429	0.0480243	STAT1, CASP3, JAK2, TNF, NFKB1, MTOR	35	512	8644	2.8942	0.999973	0.0849355	0.0480243
KEGG_Pathway	hsa04015:Rap1 signaling pathway	4	11.4286	0.0487193	KDR, MAPK1, MAPK14, EGFR	35	210	8644	4.70422	0.999977	0.0854585	0.0487193

## Sheet: Table_S4
Table.S4. Bioinformatic enrichment of LEO in skin pigmentation
Category	Term	Count	%	PValue	Genes	List Total	Pop Hits	Pop Total	Fold Enrichment	Bonferroni	Benjamini	FDR
GOTERM_MF_DIRECT	GO:0019899~enzyme binding	14	35.8974	2.8715e-13	APP, HSP90AA1, PARP1, STAT1, PTGS2, MAPK14, HIF1A, ESR1, EGFR, NFKB1, AR, MAPK8, MDM2, PPARG	39	386	18967	17.639	8.23988e-11	8.26991e-11	6.89159e-11
GOTERM_MF_DIRECT	GO:0042802~identical protein binding	21	53.8462	1.02247e-11	APP, HSP90AA1, PARP1, STAT1, IDH1, STAT3, NR3C1, ESR1, TNF, MMP9, EGFR, MTOR, NFKB1, ERBB2, MDM2, KDR, BCL2, MAPK1, PPARG, JAK2, TLR4	39	1736	18967	5.88306	2.93449e-09	1.47236e-09	1.22697e-09
GOTERM_CC_DIRECT	GO:0032991~macromolecular complex	14	35.8974	1.64543e-10	APP, HSP90AA1, PARP1, STAT1, CXCR4, PTGS2, NR3C1, HIF1A, ESR1, TNF, EGFR, AR, MDM2, BCL2	39	697	20647	10.6338	3.4883e-08	3.4883e-08	2.99468e-08
GOTERM_BP_DIRECT	GO:0010628~positive regulation of gene expression	13	33.3333	1.65112e-10	APP, STAT3, MAPK14, HIF1A, TNF, MTOR, AR, MAPK8, ERBB2, MDM2, MAPK1, PPARG, TLR4	39	519	19453	12.4939	2.59556e-07	1.94798e-07	1.78307e-07
GOTERM_BP_DIRECT	GO:0045944~positive regulation of transcription from RNA polymerase II promoter	17	43.5897	3.58608e-10	APP, PARP1, STAT1, STAT3, MAPK14, NR3C1, HIF1A, ESR1, TNF, EGFR, NFKB1, AR, EP300, PPARG, JAK2, PPARA, TLR4	39	1232	19453	6.88272	5.63731e-07	1.94798e-07	1.78307e-07
GOTERM_BP_DIRECT	GO:0045429~positive regulation of nitric oxide biosynthetic process	7	17.9487	3.71989e-10	APP, HSP90AA1, JAK2, PTGS2, ESR1, TNF, TLR4	39	47	19453	74.2886	5.84767e-07	1.94798e-07	1.78307e-07
GOTERM_MF_DIRECT	GO:0001223~transcription coactivator binding	7	17.9487	4.93383e-10	AR, STAT1, EP300, PPARA, HIF1A, ESR1, NFKB1	39	48	18967	70.9236	1.41601e-07	4.73648e-08	3.94707e-08
GOTERM_BP_DIRECT	GO:1902895~positive regulation of pri-miRNA transcription from RNA polymerase II promoter	7	17.9487	7.88621e-10	AR, STAT3, PPARG, NR3C1, HIF1A, TNF, EGFR	39	53	19453	65.8786	1.23971e-06	3.09731e-07	2.83509e-07
GOTERM_BP_DIRECT	GO:0006915~apoptotic process	13	33.3333	1.23094e-09	APP, PARP1, CXCR4, MAPK14, NR3C1, MMP9, NFKB1, CASP3, MDM2, BCL2, EP300, MAPK1, JAK2	39	619	19453	10.4755	1.93504e-06	3.86762e-07	3.54019e-07
GOTERM_BP_DIRECT	GO:0009410~response to xenobiotic stimulus	10	25.641	2.40107e-09	HSP90AA1, ACE, STAT1, CDK4, CASP3, MDM2, BCL2, PPARG, PTGS2, TNF	39	277	19453	18.007	3.77447e-06	6.2868e-07	5.75456e-07
GOTERM_BP_DIRECT	GO:0000122~negative regulation of transcription from RNA polymerase II promoter	15	38.4615	3.06401e-09	APP, PARP1, STAT1, STAT3, NR3C1, ESR1, TNF, NFKB1, AR, CDK2, MDM2, EP300, PPARG, PPARA, EZH2	39	1016	19453	7.3641	4.81661e-06	6.87651e-07	6.29435e-07
GOTERM_CC_DIRECT	GO:0005654~nucleoplasm	25	64.1026	6.06987e-09	NR3C1, HIF1A, MAPK8, CASP3, ERBB2, MAPK1, EP300, JAK2, PRKACA, HSP90AA1, PARP1, STAT1, STAT3, MAPK14, ESR1, MTOR, NFKB1, AR, CDK4, CDK2, BCL2, MDM2, PPARG, PPARA, EZH2	39	4076	20647	3.24712	1.28681e-06	4.41535e-07	3.79054e-07
GOTERM_CC_DIRECT	GO:0005737~cytoplasm	29	74.359	6.24814e-09	ITGB1, APP, CXCR4, NR3C1, PTGS2, HIF1A, EGFR, MAPK8, CASP3, MAPK1, EP300, JAK2, PRKACA, HSP90AA1, STAT1, IDH1, STAT3, MAPK14, ESR1, MTOR, NFKB1, AR, CDK4, CDK2, BCL2, MDM2, PPARG, TLR4, EZH2	39	5771	20647	2.66035	1.32461e-06	4.41535e-07	3.79054e-07
GOTERM_BP_DIRECT	GO:0043406~positive regulation of MAP kinase activity	7	17.9487	7.87299e-09	APP, PTPRC, ERBB2, TNF, TLR4, EGFR, EZH2	39	77	19453	45.345	1.23763e-05	1.54606e-06	1.41517e-06
GOTERM_MF_DIRECT	GO:0004712~protein serine/threonine/tyrosine kinase activity	11	28.2051	1.17454e-08	MAPK8, CDK4, ERBB2, CDK2, KDR, MAPK1, JAK2, MAPK14, PRKACA, EGFR, MTOR	39	444	18967	12.0488	3.37091e-06	8.45665e-07	7.04721e-07
GOTERM_BP_DIRECT	GO:0043065~positive regulation of apoptotic process	10	25.641	1.28969e-08	ITGB1, APP, MAPK8, ACE, CASP3, BCL2, PPARG, PTGS2, TNF, MMP9	39	336	19453	14.8451	2.02738e-05	2.25123e-06	2.06064e-06
GOTERM_CC_DIRECT	GO:0045121~membrane raft	9	23.0769	1.43078e-08	ITGB1, APP, PTPRC, CASP3, KDR, JAK2, TNF, EGFR, ICAM1	39	249	20647	19.1353	3.03325e-06	7.58313e-07	6.51005e-07
GOTERM_CC_DIRECT	GO:0005634~nucleus	29	74.359	2.39634e-08	APP, CXCR4, NR3C1, HIF1A, EGFR, MAPK8, CASP3, ERBB2, KDR, MAPK1, EP300, JAK2, PRKACA, HSP90AA1, PARP1, STAT1, STAT3, MAPK14, ESR1, MTOR, NFKB1, AR, CDK4, CDK2, BCL2, MDM2, PPARG, PPARA, EZH2	39	6100	20647	2.51687	5.08024e-06	1.01605e-06	8.72269e-07
GOTERM_MF_DIRECT	GO:0019903~protein phosphatase binding	7	17.9487	2.51807e-08	HSP90AA1, MAPK8, ERBB2, STAT3, PPARG, MAPK14, EGFR	39	91	18967	37.4103	7.22684e-06	1.45041e-06	1.20867e-06
GOTERM_BP_DIRECT	GO:0043066~negative regulation of apoptotic process	11	28.2051	5.87305e-08	MAPK8, CASP3, ERBB2, MDM2, BCL2, KDR, TNF, MMP9, EGFR, NFKB1, MTOR	39	540	19453	10.1606	9.23202e-05	8.82273e-06	8.07581e-06
GOTERM_BP_DIRECT	GO:0051897~positive regulation of protein kinase B signaling	8	20.5128	6.1776e-08	ITGB1, APP, HSP90AA1, KDR, JAK2, TNF, EGFR, MTOR	39	185	19453	21.5695	9.71071e-05	8.82273e-06	8.07581e-06
GOTERM_MF_DIRECT	GO:0004879~RNA polymerase II transcription factor activity, ligand-activated sequence-specific DNA binding	6	15.3846	7.23128e-08	AR, STAT3, PPARG, PPARA, NR3C1, ESR1	39	54	18967	54.037	2.07536e-05	3.47101e-06	2.89251e-06
GOTERM_BP_DIRECT	GO:0007165~signal transduction	15	38.4615	7.46799e-08	STAT1, STAT3, MAPK14, NR3C1, HIF1A, ESR1, EGFR, AR, MAPK8, CDK4, ERBB2, CDK2, MAPK1, PPARG, JAK2	39	1307	19453	5.7245	0.00011739	9.77685e-06	8.94915e-06
GOTERM_BP_DIRECT	GO:0045893~positive regulation of transcription, DNA-templated	12	30.7692	8.93471e-08	AR, STAT1, STAT3, CDK2, EP300, PPARG, PPARA, HIF1A, ESR1, TNF, EGFR, NFKB1	39	728	19453	8.22189	0.000140444	1.07973e-05	9.88316e-06
GOTERM_BP_DIRECT	GO:0071222~cellular response to lipopolysaccharide	8	20.5128	9.83268e-08	MAPK8, CDK4, JAK2, MAPK14, TNF, TLR4, MMP9, NFKB1	39	198	19453	20.1533	0.000154558	1.10337e-05	1.00996e-05
GOTERM_BP_DIRECT	GO:0010629~negative regulation of gene expression	9	23.0769	1.52685e-07	APP, ACE, STAT3, KDR, PPARG, HIF1A, ESR1, TNF, NFKB1	39	319	19453	14.0726	0.000239992	1.59912e-05	1.46374e-05
GOTERM_BP_DIRECT	GO:1902894~negative regulation of pri-miRNA transcription from RNA polymerase II promoter	5	12.8205	2.10302e-07	APP, PPARG, PPARA, HIF1A, ESR1	39	27	19453	92.3694	0.00033054	2.0649e-05	1.89009e-05
GOTERM_CC_DIRECT	GO:0000785~chromatin	13	33.3333	4.12424e-07	PARP1, STAT1, STAT3, NR3C1, HIF1A, ESR1, NFKB1, AR, CDK4, EP300, PPARG, PPARA, EZH2	39	1112	20647	6.18915	8.743e-05	1.45723e-05	1.25102e-05
GOTERM_MF_DIRECT	GO:0004672~protein kinase activity	9	23.0769	7.2541e-07	MAPK8, CDK4, ERBB2, CDK2, JAK2, MAPK14, PRKACA, EGFR, MTOR	39	382	18967	11.4581	0.000208171	2.98455e-05	2.48712e-05
GOTERM_BP_DIRECT	GO:0008284~positive regulation of cell proliferation	10	25.641	7.86053e-07	ITGB1, AR, CDK4, ERBB2, CDK2, MDM2, BCL2, KDR, EGFR, EZH2	39	545	19453	9.1522	0.00123491	7.26406e-05	6.64909e-05
GOTERM_BP_DIRECT	GO:0043410~positive regulation of MAPK cascade	7	17.9487	9.55957e-07	APP, AR, PTPRC, ERBB2, KDR, JAK2, TNF	39	172	19453	20.2998	0.00150164	8.20776e-05	7.51289e-05
GOTERM_BP_DIRECT	GO:0033138~positive regulation of peptidyl-serine phosphorylation	6	15.3846	9.92663e-07	APP, HSP90AA1, BCL2, PTGS2, TNF, EGFR	39	93	19453	32.1803	0.00155925	8.20776e-05	7.51289e-05
GOTERM_BP_DIRECT	GO:0001666~response to hypoxia	7	17.9487	1.09336e-06	ACE, CASP3, EP300, CXCR4, PPARA, HIF1A, TNF	39	176	19453	19.8384	0.00171729	8.58838e-05	7.86129e-05
GOTERM_BP_DIRECT	GO:0018105~peptidyl-serine phosphorylation	7	17.9487	1.41685e-06	MAPK8, CDK2, BCL2, MAPK1, MAPK14, PRKACA, MTOR	39	184	19453	18.9759	0.00222481	0.000103264	9.4522e-05
GOTERM_BP_DIRECT	GO:0042307~positive regulation of protein import into nucleus	5	12.8205	1.44609e-06	HSP90AA1, EP300, JAK2, MAPK14, PTGS2	39	43	19453	57.9994	0.00227068	0.000103264	9.4522e-05
GOTERM_BP_DIRECT	GO:0006468~protein phosphorylation	9	23.0769	1.85407e-06	APP, MAPK8, CDK4, ERBB2, CDK2, MAPK1, JAK2, PRKACA, MTOR	39	444	19453	10.1107	0.00291035	0.000124643	0.000114091
GOTERM_BP_DIRECT	GO:1904646~cellular response to beta-amyloid	5	12.8205	1.90416e-06	APP, PARP1, TNF, TLR4, ICAM1	39	46	19453	54.2168	0.00298887	0.000124643	0.000114091
GOTERM_CC_DIRECT	GO:0009897~external side of plasma membrane	9	23.0769	2.2678e-06	ITGB1, ACE, PTPRC, KDR, CXCR4, TNF, TLR4, CTSB, ICAM1	39	484	20647	9.84441	0.000480658	6.86819e-05	5.89627e-05
GOTERM_MF_DIRECT	GO:0031625~ubiquitin protein ligase binding	8	20.5128	2.64476e-06	HSP90AA1, PARP1, MDM2, BCL2, CXCR4, PRKACA, HIF1A, EGFR	39	315	18967	12.3513	0.000758759	9.52114e-05	7.93428e-05
GOTERM_CC_DIRECT	GO:1904813~ficolin-1-rich granule lumen	6	15.3846	3.20977e-06	HSP90AA1, IDH1, MAPK1, MAPK14, MMP9, CTSB	39	125	20647	25.4117	0.00068024	7.61243e-05	6.5352e-05
GOTERM_BP_DIRECT	GO:0051091~positive regulation of sequence-specific DNA binding transcription factor activity	6	15.3846	3.22566e-06	APP, EP300, PPARG, JAK2, ESR1, TNF	39	118	19453	25.3625	0.0050579	0.0002027	0.00018554
GOTERM_CC_DIRECT	GO:0043235~receptor complex	7	17.9487	3.23169e-06	ITGB1, APP, ERBB2, KDR, PPARG, TLR4, EGFR	39	225	20647	16.4705	0.000684886	7.61243e-05	6.5352e-05
GOTERM_CC_DIRECT	GO:0005829~cytosol	25	64.1026	3.89558e-06	APP, NR3C1, HIF1A, MAPK8, CASP3, ERBB2, MAPK1, EP300, JAK2, PRKACA, HSP90AA1, PARP1, STAT1, IDH1, STAT3, MAPK14, ESR1, MTOR, NFKB1, AR, CDK4, CDK2, BCL2, MDM2, PPARG	39	5627	20647	2.3521	0.000825523	7.80714e-05	6.70236e-05
GOTERM_CC_DIRECT	GO:0005667~transcription factor complex	7	17.9487	4.05087e-06	PARP1, CDK4, STAT3, CDK2, EP300, HIF1A, ESR1	39	234	20647	15.8371	0.000858418	7.80714e-05	6.70236e-05
GOTERM_MF_DIRECT	GO:0005515~protein binding	38	97.4359	4.14584e-06	ITGB1, APP, CXCR4, NR3C1, PTGS2, HIF1A, TNF, EGFR, ICAM1, MAPK8, CASP3, ERBB2, KDR, MAPK1, EP300, JAK2, PRKACA, CTSB, HSP90AA1, PARP1, STAT1, IDH1, STAT3, MAPK14, MMP9, ESR1, MTOR, NFKB1, AR, PTPRC, CDK4, CDK2, BCL2, MDM2, PPARG, PPARA, TLR4, EZH2	39	12657	18967	1.46011	0.00118915	0.000132667	0.000110556
GOTERM_BP_DIRECT	GO:0001934~positive regulation of protein phosphorylation	7	17.9487	4.65531e-06	APP, HSP90AA1, ERBB2, KDR, TNF, MMP9, EGFR	39	226	19453	15.4494	0.00729145	0.000281288	0.000257474
GOTERM_BP_DIRECT	GO:0070374~positive regulation of ERK1 and ERK2 cascade	7	17.9487	5.1489e-06	APP, PTPRC, KDR, TNF, TLR4, EGFR, ICAM1	39	230	19453	15.1807	0.00806143	0.00029959	0.000274227
GOTERM_MF_DIRECT	GO:0003682~chromatin binding	9	23.0769	5.21939e-06	APP, AR, PARP1, EP300, PPARG, ESR1, EGFR, NFKB1, EZH2	39	498	18967	8.78916	0.00149685	0.000150318	0.000125265
GOTERM_BP_DIRECT	GO:0051770~positive regulation of nitric-oxide synthase biosynthetic process	4	10.2564	5.49908e-06	STAT1, KDR, JAK2, TLR4	39	18	19453	110.843	0.00860733	0.000308538	0.000282417
GOTERM_BP_DIRECT	GO:0071456~cellular response to hypoxia	6	15.3846	6.01726e-06	MDM2, BCL2, PPARG, PTGS2, HIF1A, MTOR	39	134	19453	22.3341	0.00941456	0.000325969	0.000298373
GOTERM_CC_DIRECT	GO:0048471~perinuclear region of cytoplasm	10	25.641	6.92889e-06	ITGB1, APP, HSP90AA1, STAT1, ERBB2, PPARG, PRKACA, TLR4, EGFR, CTSB	39	754	20647	7.02136	0.00146785	0.00012241	0.000105088
GOTERM_MF_DIRECT	GO:0003677~DNA binding	13	33.3333	6.93136e-06	APP, PARP1, STAT1, STAT3, NR3C1, HIF1A, ESR1, NFKB1, AR, EP300, MAPK1, PPARG, PPARA	39	1337	18967	4.72875	0.00198733	0.000181476	0.00015123
GOTERM_BP_DIRECT	GO:0042752~regulation of circadian rhythm	5	12.8205	8.17796e-06	MAPK8, PPARG, PPARA, MTOR, EZH2	39	66	19453	37.7875	0.0127735	0.000428253	0.000391997
GOTERM_BP_DIRECT	GO:0032731~positive regulation of interleukin-1 beta production	5	12.8205	8.68504e-06	APP, STAT3, JAK2, TNF, TLR4	39	67	19453	37.2235	0.0135602	0.000440136	0.000402874
GOTERM_BP_DIRECT	GO:0007611~learning or memory	5	12.8205	9.21497e-06	APP, CASP3, EP300, MAPK1, EGFR	39	68	19453	36.6761	0.0143816	0.000452397	0.000414098
GOTERM_BP_DIRECT	GO:0000082~G1/S transition of mitotic cell cycle	5	12.8205	9.76838e-06	ITGB1, CDK4, CDK2, BCL2, EZH2	39	69	19453	36.1446	0.0152387	0.000465034	0.000425664
GOTERM_BP_DIRECT	GO:0018107~peptidyl-threonine phosphorylation	5	12.8205	1.15761e-05	MAPK8, BCL2, MAPK1, PRKACA, MTOR	39	72	19453	34.6385	0.0180332	0.000519601	0.000475612
GOTERM_BP_DIRECT	GO:1901224~positive regulation of NIK/NF-kappaB signaling	5	12.8205	1.15761e-05	APP, EP300, TNF, TLR4, EGFR	39	72	19453	34.6385	0.0180332	0.000519601	0.000475612
GOTERM_BP_DIRECT	GO:0030335~positive regulation of cell migration	7	17.9487	1.20682e-05	ITGB1, STAT3, KDR, CXCR4, JAK2, MMP9, EGFR	39	267	19453	13.077	0.0187925	0.000526642	0.000482056
GOTERM_BP_DIRECT	GO:0010468~regulation of gene expression	7	17.9487	1.28584e-05	APP, PTPRC, CDK4, CDK2, MDM2, BCL2, HIF1A	39	270	19453	12.9317	0.0200106	0.000545959	0.000499738
GOTERM_BP_DIRECT	GO:0051092~positive regulation of NF-kappaB transcription factor activity	6	15.3846	1.60585e-05	APP, AR, STAT3, EP300, TNF, TLR4	39	164	19453	18.2486	0.0249281	0.00066389	0.000607686
GOTERM_BP_DIRECT	GO:0048511~rhythmic process	5	12.8205	1.84866e-05	MAPK8, EP300, PPARG, MTOR, EZH2	39	81	19453	30.7898	0.028643	0.000744679	0.000681634
GOTERM_CC_DIRECT	GO:0009986~cell surface	9	23.0769	2.11574e-05	ITGB1, APP, HSP90AA1, PTPRC, CXCR4, TNF, TLR4, EGFR, ICAM1	39	657	20647	7.2522	0.00447538	0.000345029	0.000296204
GOTERM_MF_DIRECT	GO:0003700~transcription factor activity, sequence-specific DNA binding	9	23.0769	2.35882e-05	AR, STAT1, STAT3, PPARG, PPARA, NR3C1, HIF1A, ESR1, NFKB1	39	613	18967	7.14029	0.00674702	0.000566116	0.000471763
GOTERM_BP_DIRECT	GO:0046777~protein autophosphorylation	6	15.3846	2.65119e-05	ERBB2, KDR, JAK2, PRKACA, EGFR, MTOR	39	182	19453	16.4438	0.0408207	0.00104126	0.000953103
GOTERM_BP_DIRECT	GO:1900017~positive regulation of cytokine production involved in inflammatory response	4	10.2564	3.28004e-05	STAT3, HIF1A, TNF, TLR4	39	32	19453	62.3494	0.0502563	0.00122689	0.00112302
GOTERM_BP_DIRECT	GO:0046677~response to antibiotic	4	10.2564	3.28004e-05	HSP90AA1, CASP3, MDM2, JAK2	39	32	19453	62.3494	0.0502563	0.00122689	0.00112302
GOTERM_MF_DIRECT	GO:0061629~RNA polymerase II sequence-specific DNA binding transcription factor binding	6	15.3846	3.40363e-05	AR, PARP1, STAT3, EP300, PPARA, HIF1A	39	187	18967	15.6043	0.00972103	0.000754035	0.000628363
GOTERM_BP_DIRECT	GO:0098586~cellular response to virus	5	12.8205	3.46885e-05	HSP90AA1, JAK2, MAPK14, HIF1A, NFKB1	39	95	19453	26.2524	0.0530711	0.00126734	0.00116005
GOTERM_BP_DIRECT	GO:0045648~positive regulation of erythrocyte differentiation	4	10.2564	4.31072e-05	STAT1, STAT3, MAPK14, HIF1A	39	35	19453	57.0051	0.0655209	0.00153912	0.00140882
GOTERM_BP_DIRECT	GO:0032355~response to estradiol	5	12.8205	4.41169e-05	CASP3, STAT3, PTGS2, ESR1, EZH2	39	101	19453	24.6928	0.067003	0.00154017	0.00140978
GOTERM_BP_DIRECT	GO:0071276~cellular response to cadmium ion	4	10.2564	4.69627e-05	MAPK8, MAPK1, MMP9, EGFR	39	36	19453	55.4217	0.0711677	0.00159238	0.00145757
GOTERM_BP_DIRECT	GO:0046718~viral entry into host cell	5	12.8205	4.76395e-05	ITGB1, CXCR4, EGFR, CTSB, ICAM1	39	103	19453	24.2133	0.0721555	0.00159238	0.00145757
GOTERM_MF_DIRECT	GO:0008270~zinc ion binding	10	25.641	4.96013e-05	AR, ACE, PARP1, MDM2, EP300, PPARG, PPARA, NR3C1, ESR1, MMP9	39	888	18967	5.47673	0.0141351	0.00102037	0.000850309
GOTERM_BP_DIRECT	GO:0032869~cellular response to insulin stimulus	5	12.8205	5.33033e-05	PARP1, STAT1, CDK4, PPARG, MTOR	39	106	19453	23.5281	0.0803802	0.00174256	0.00159503
GOTERM_BP_DIRECT	GO:0042327~positive regulation of phosphorylation	4	10.2564	5.53376e-05	APP, AR, KDR, EGFR	39	38	19453	52.5047	0.0833166	0.00174256	0.00159503
GOTERM_BP_DIRECT	GO:1903223~positive regulation of oxidative stress-induced neuron death	3	7.69231	5.54602e-05	APP, TNF, TLR4	39	6	19453	249.397	0.0834932	0.00174256	0.00159503
GOTERM_MF_DIRECT	GO:0008233~peptidase activity	5	12.8205	5.66289e-05	APP, ACE, CASP3, MMP9, CTSB	39	105	18967	23.1587	0.0161216	0.00103736	0.000864464
GOTERM_BP_DIRECT	GO:0032760~positive regulation of tumor necrosis factor production	5	12.8205	5.73426e-05	APP, PTPRC, STAT3, JAK2, TLR4	39	108	19453	23.0924	0.0862015	0.00176638	0.00161684
GOTERM_MF_DIRECT	GO:0043565~sequence-specific DNA binding	7	17.9487	5.7631e-05	AR, BCL2, PPARG, PPARA, NR3C1, HIF1A, ESR1	39	344	18967	9.89632	0.0164045	0.00103736	0.000864464
GOTERM_MF_DIRECT	GO:0019901~protein kinase binding	8	20.5128	6.8294e-05	PTPRC, PARP1, STAT3, JAK2, NR3C1, PRKACA, HIF1A, ESR1	39	521	18967	7.46769	0.0194102	0.00115698	0.000964151
GOTERM_BP_DIRECT	GO:0050729~positive regulation of inflammatory response	5	12.8205	7.08042e-05	APP, ACE, JAK2, TNF, TLR4	39	114	19453	21.877	0.105337	0.0021391	0.00195801
GOTERM_BP_DIRECT	GO:0006357~regulation of transcription from RNA polymerase II promoter	13	33.3333	7.35588e-05	APP, STAT1, STAT3, MAPK14, NR3C1, HIF1A, ESR1, TNF, NFKB1, AR, MDM2, MAPK1, PPARG	39	1736	19453	3.73522	0.109203	0.00217905	0.00199457
GOTERM_BP_DIRECT	GO:0031663~lipopolysaccharide-mediated signaling pathway	4	10.2564	7.49004e-05	MAPK1, MAPK14, TNF, TLR4	39	42	19453	47.5043	0.11108	0.00217905	0.00199457
GOTERM_BP_DIRECT	GO:0032722~positive regulation of chemokine production	4	10.2564	9.2208e-05	APP, HIF1A, TNF, TLR4	39	45	19453	44.3373	0.134941	0.00263379	0.00241082
GOTERM_BP_DIRECT	GO:0006366~transcription from RNA polymerase II promoter	6	15.3846	0.000100653	AR, PARP1, EP300, JAK2, MAPK14, NFKB1	39	241	19453	12.4181	0.14635	0.00279721	0.0025604
GOTERM_BP_DIRECT	GO:0010742~macrophage derived foam cell differentiation	3	7.69231	0.00010327	STAT1, EP300, PPARG	39	8	19453	187.048	0.149856	0.00279721	0.0025604
GOTERM_BP_DIRECT	GO:2000272~negative regulation of receptor activity	3	7.69231	0.00010327	PPARG, PPARA, TNF	39	8	19453	187.048	0.149856	0.00279721	0.0025604
GOTERM_MF_DIRECT	GO:0000978~RNA polymerase II core promoter proximal region sequence-specific DNA binding	11	28.2051	0.000106496	APP, AR, STAT1, STAT3, PPARG, PPARA, NR3C1, HIF1A, ESR1, NFKB1, EZH2	39	1222	18967	4.3778	0.0301035	0.0016463	0.00137192
GOTERM_MF_DIRECT	GO:0030235~nitric-oxide synthase regulator activity	3	7.69231	0.00010861	HSP90AA1, ESR1, EGFR	39	8	18967	182.375	0.0306919	0.0016463	0.00137192
GOTERM_MF_DIRECT	GO:0004674~protein serine/threonine kinase activity	7	17.9487	0.000132117	MAPK8, CDK4, CDK2, MAPK1, MAPK14, PRKACA, MTOR	39	400	18967	8.51083	0.0372101	0.00190249	0.0015854
GOTERM_MF_DIRECT	GO:0005524~ATP binding	12	30.7692	0.000149434	HSP90AA1, MAPK8, CDK4, ERBB2, CDK2, KDR, MAPK1, JAK2, MAPK14, PRKACA, EGFR, MTOR	39	1539	18967	3.79207	0.0419839	0.00204938	0.00170782
GOTERM_BP_DIRECT	GO:0034614~cellular response to reactive oxygen species	4	10.2564	0.000150592	MAPK8, MAPK1, MMP9, EGFR	39	53	19453	37.6449	0.210811	0.00400984	0.00367037
GOTERM_BP_DIRECT	GO:0051726~regulation of cell cycle	6	15.3846	0.000165445	ITGB1, PTPRC, CDK4, STAT3, MDM2, PRKACA	39	268	19453	11.167	0.229026	0.00433173	0.00396501
GOTERM_BP_DIRECT	GO:1904707~positive regulation of vascular smooth muscle cell proliferation	4	10.2564	0.000168196	MDM2, JAK2, TNF, MMP9	39	55	19453	36.276	0.232354	0.00433173	0.00396501
GOTERM_BP_DIRECT	GO:0006954~inflammatory response	7	17.9487	0.000184068	STAT3, CXCR4, PTGS2, TNF, TLR4, NFKB1, MTOR	39	436	19453	8.00817	0.251274	0.00466405	0.0042692
GOTERM_BP_DIRECT	GO:0016241~regulation of macroautophagy	4	10.2564	0.000187085	MAPK8, CASP3, PRKACA, MTOR	39	57	19453	35.0031	0.254817	0.00466524	0.00427029
GOTERM_BP_DIRECT	GO:0018108~peptidyl-tyrosine phosphorylation	4	10.2564	0.000197024	ERBB2, KDR, JAK2, EGFR	39	58	19453	34.3996	0.266371	0.00474306	0.00434151
GOTERM_BP_DIRECT	GO:0048661~positive regulation of smooth muscle cell proliferation	4	10.2564	0.000197024	STAT1, PTGS2, TNF, TLR4	39	58	19453	34.3996	0.266371	0.00474306	0.00434151
GOTERM_BP_DIRECT	GO:0032496~response to lipopolysaccharide	5	12.8205	0.000199263	ACE, CASP3, JAK2, PTGS2, TLR4	39	149	19453	16.7381	0.268949	0.00474306	0.00434151
GOTERM_MF_DIRECT	GO:0034056~estrogen response element binding	3	7.69231	0.000212533	AR, NR3C1, ESR1	39	11	18967	132.636	0.05918	0.00278225	0.00231854
GOTERM_BP_DIRECT	GO:0007254~JNK cascade	4	10.2564	0.000217916	MAPK8, TNF, TLR4, NFKB1	39	60	19453	33.253	0.290079	0.00503451	0.00460829
GOTERM_BP_DIRECT	GO:0051384~response to glucocorticoid	4	10.2564	0.000217916	CASP3, BCL2, PTGS2, TNF	39	60	19453	33.253	0.290079	0.00503451	0.00460829
GOTERM_CC_DIRECT	GO:0005739~mitochondrion	11	28.2051	0.000237354	APP, HSP90AA1, MAPK8, PARP1, IDH1, BCL2, MAPK1, MAPK14, NR3C1, PRKACA, NFKB1	39	1466	20647	3.97238	0.0490797	0.00359422	0.0030856
GOTERM_BP_DIRECT	GO:0043525~positive regulation of neuron apoptotic process	4	10.2564	0.000240194	APP, CASP3, NR3C1, TNF	39	62	19453	32.1803	0.314516	0.00543622	0.004976
GOTERM_BP_DIRECT	GO:2000273~positive regulation of receptor activity	3	7.69231	0.000242225	ITGB1, JAK2, HIF1A	39	12	19453	124.699	0.316702	0.00543622	0.004976
GOTERM_BP_DIRECT	GO:0043627~response to estrogen	4	10.2564	0.000251864	HSP90AA1, EP300, PPARG, ESR1	39	63	19453	31.6695	0.32698	0.00549553	0.00503028
GOTERM_BP_DIRECT	GO:0010507~negative regulation of autophagy	4	10.2564	0.000251864	STAT3, BCL2, EP300, MTOR	39	63	19453	31.6695	0.32698	0.00549553	0.00503028
GOTERM_CC_DIRECT	GO:0005769~early endosome	6	15.3846	0.000258218	APP, ERBB2, KDR, MAPK1, CXCR4, TLR4	39	313	20647	10.1484	0.0532775	0.00364948	0.00313305
GOTERM_BP_DIRECT	GO:0030518~intracellular steroid hormone receptor signaling pathway	3	7.69231	0.000285913	AR, NR3C1, ESR1	39	13	19453	115.107	0.362066	0.00615301	0.0056321
GOTERM_BP_DIRECT	GO:0048546~digestive tract morphogenesis	3	7.69231	0.000333154	BCL2, HIF1A, EGFR	39	14	19453	106.885	0.407738	0.00707278	0.006474
GOTERM_MF_DIRECT	GO:0001228~transcriptional activator activity, RNA polymerase II transcription regulatory region sequence-specific binding	7	17.9487	0.000365275	AR, STAT3, PPARA, NR3C1, HIF1A, ESR1, NFKB1	39	483	18967	7.04831	0.0995433	0.00457388	0.00381157
GOTERM_BP_DIRECT	GO:0042127~regulation of cell proliferation	5	12.8205	0.000367884	STAT1, ERBB2, STAT3, EGFR, EZH2	39	175	19453	14.2513	0.439217	0.00770595	0.00705357
GOTERM_BP_DIRECT	GO:0007166~cell surface receptor signaling pathway	6	15.3846	0.000426085	PTPRC, ERBB2, MAPK1, MAPK14, TNF, EGFR	39	329	19453	9.09656	0.488265	0.00880763	0.00806198
GOTERM_MF_DIRECT	GO:0004707~MAP kinase activity	3	7.69231	0.000460786	MAPK8, MAPK1, MAPK14	39	16	18967	91.1875	0.123901	0.00552943	0.00460786
GOTERM_BP_DIRECT	GO:0071260~cellular response to mechanical stimulus	4	10.2564	0.000472862	MAPK8, PTGS2, TLR4, NFKB1	39	78	19453	25.5792	0.52456	0.00964762	0.00883086
GOTERM_BP_DIRECT	GO:0032729~positive regulation of interferon-gamma production	4	10.2564	0.000490867	APP, JAK2, TNF, TLR4	39	79	19453	25.2554	0.537835	0.00986475	0.00902961
GOTERM_BP_DIRECT	GO:0010039~response to iron ion	3	7.69231	0.000496063	MDM2, BCL2, HIF1A	39	17	19453	88.0226	0.541596	0.00986475	0.00902961
GOTERM_BP_DIRECT	GO:0043491~protein kinase B signaling	4	10.2564	0.000528184	ERBB2, STAT3, KDR, TNF	39	81	19453	24.6318	0.564179	0.0103722	0.0094941
GOTERM_CC_DIRECT	GO:0031594~neuromuscular junction	4	10.2564	0.000529724	ITGB1, APP, ERBB2, PRKACA	39	86	20647	24.6237	0.106252	0.00701885	0.00602561
GOTERM_BP_DIRECT	GO:0051402~neuron apoptotic process	4	10.2564	0.000547504	APP, CASP3, BCL2, HIF1A	39	82	19453	24.3315	0.577224	0.0106189	0.00971989
GOTERM_MF_DIRECT	GO:0001618~virus receptor activity	4	10.2564	0.000548013	ITGB1, CXCR4, EGFR, ICAM1	39	80	18967	24.3167	0.145572	0.00631311	0.00526092
GOTERM_BP_DIRECT	GO:0051403~stress-activated MAPK cascade	3	7.69231	0.000622191	MAPK8, MAPK1, MAPK14	39	19	19453	78.7571	0.624084	0.0119203	0.0109111
GOTERM_MF_DIRECT	GO:0042803~protein homodimerization activity	8	20.5128	0.000630337	APP, HSP90AA1, PARP1, STAT1, IDH1, STAT3, BCL2, PTGS2	39	749	18967	5.19448	0.165534	0.00697743	0.00581453
GOTERM_MF_DIRECT	GO:0004708~MAP kinase kinase activity	3	7.69231	0.000654134	MAPK8, MAPK1, MAPK14	39	19	18967	76.7895	0.171218	0.00697743	0.00581453
GOTERM_BP_DIRECT	GO:0071168~protein localization to chromatin	3	7.69231	0.000690472	PARP1, ESR1, EZH2	39	20	19453	74.8192	0.662367	0.0130691	0.0119626
GOTERM_BP_DIRECT	GO:0030183~B cell differentiation	4	10.2564	0.000742021	ITGB1, PTPRC, EP300, EZH2	39	91	19453	21.925	0.688666	0.0138776	0.0127027
GOTERM_BP_DIRECT	GO:0030307~positive regulation of cell growth	4	10.2564	0.000766002	ERBB2, BCL2, EGFR, MTOR	39	92	19453	21.6867	0.700193	0.0141575	0.012959
GOTERM_BP_DIRECT	GO:0071391~cellular response to estrogen stimulus	3	7.69231	0.000837403	AR, MDM2, ESR1	39	22	19453	68.0175	0.732048	0.0151844	0.0138989
GOTERM_BP_DIRECT	GO:0032880~regulation of protein localization	4	10.2564	0.000840894	HSP90AA1, MAPK8, PARP1, BCL2	39	95	19453	21.0019	0.733516	0.0151844	0.0138989
GOTERM_BP_DIRECT	GO:0007507~heart development	5	12.8205	0.000883903	CASP3, ERBB2, EP300, PPARG, PPARA	39	221	19453	11.285	0.750952	0.0157797	0.0144438
GOTERM_MF_DIRECT	GO:0046982~protein heterodimerization activity	6	15.3846	0.000926864	ITGB1, APP, ERBB2, BCL2, HIF1A, TLR4	39	381	18967	7.65879	0.233663	0.00953346	0.00794455
GOTERM_BP_DIRECT	GO:0035584~calcium-mediated signaling using intracellular calcium source	3	7.69231	0.000998072	PTPRC, KDR, PRKACA	39	24	19453	62.3494	0.791903	0.0174219	0.015947
GOTERM_BP_DIRECT	GO:0045821~positive regulation of glycolytic process	3	7.69231	0.000998072	APP, HIF1A, MTOR	39	24	19453	62.3494	0.791903	0.0174219	0.015947
GOTERM_BP_DIRECT	GO:0051000~positive regulation of nitric-oxide synthase activity	3	7.69231	0.00108353	HIF1A, ESR1, TNF	39	25	19453	59.8554	0.818087	0.0187057	0.0171221
GOTERM_BP_DIRECT	GO:0032755~positive regulation of interleukin-6 production	4	10.2564	0.00112365	APP, STAT3, TNF, TLR4	39	105	19453	19.0017	0.829218	0.0191875	0.0175631
GOTERM_CC_DIRECT	GO:0005925~focal adhesion	6	15.3846	0.00113644	ITGB1, PTPRC, MAPK1, JAK2, EGFR, ICAM1	39	434	20647	7.31904	0.214208	0.0141721	0.0121666
GOTERM_MF_DIRECT	GO:0016301~kinase activity	5	12.8205	0.00116174	CDK4, ERBB2, JAK2, EGFR, MTOR	39	232	18967	10.4813	0.28367	0.0115373	0.00961443
GOTERM_BP_DIRECT	GO:0046697~decidualization	3	7.69231	0.00117237	PARP1, PTGS2, CTSB	39	26	19453	57.5533	0.841825	0.0198043	0.0181277
GOTERM_CC_DIRECT	GO:0034774~secretory granule lumen	4	10.2564	0.00126303	HSP90AA1, IDH1, MAPK14, NFKB1	39	116	20647	18.2555	0.23504	0.0147219	0.0126386
GOTERM_BP_DIRECT	GO:0040014~regulation of multicellular organism growth	3	7.69231	0.00126461	APP, CDK4, STAT3	39	27	19453	55.4217	0.863198	0.0211351	0.0193458
GOTERM_MF_DIRECT	GO:0000976~transcription regulatory region sequence-specific DNA binding	5	12.8205	0.00127652	AR, STAT3, PPARG, TNF, NFKB1	39	238	18967	10.2171	0.30691	0.0121964	0.0101637
GOTERM_BP_DIRECT	GO:0042981~regulation of apoptotic process	5	12.8205	0.00129462	HSP90AA1, STAT1, JAK2, ESR1, CTSB	39	245	19453	10.1795	0.86951	0.0214089	0.0195964
GOTERM_MF_DIRECT	GO:0005102~receptor binding	6	15.3846	0.00131281	APP, AR, PTPRC, STAT3, JAK2, TLR4	39	412	18967	7.08252	0.314101	0.0121964	0.0101637
GOTERM_BP_DIRECT	GO:0008584~male gonad development	4	10.2564	0.00135338	AR, ACE, BCL2, ESR1	39	112	19453	17.8141	0.881039	0.0215847	0.0197574
GOTERM_BP_DIRECT	GO:0060391~positive regulation of SMAD protein import into nucleus	3	7.69231	0.00136021	PARP1, PPARG, JAK2	39	28	19453	53.4423	0.88231	0.0215847	0.0197574
GOTERM_BP_DIRECT	GO:0043200~response to amino acid	3	7.69231	0.00136021	CASP3, BCL2, MTOR	39	28	19453	53.4423	0.88231	0.0215847	0.0197574
GOTERM_BP_DIRECT	GO:0010332~response to gamma radiation	3	7.69231	0.00136021	PTPRC, PARP1, BCL2	39	28	19453	53.4423	0.88231	0.0215847	0.0197574
GOTERM_CC_DIRECT	GO:0016020~membrane	16	41.0256	0.00138013	ITGB1, APP, HSP90AA1, ACE, PARP1, NR3C1, ESR1, TNF, EGFR, MTOR, ICAM1, PTPRC, ERBB2, BCL2, JAK2, PRKACA	39	3677	20647	2.30366	0.253821	0.0147219	0.0126386
GOTERM_CC_DIRECT	GO:0043209~myelin sheath	3	7.69231	0.00138886	HSP90AA1, ERBB2, BCL2	39	30	20647	52.941	0.255202	0.0147219	0.0126386
GOTERM_BP_DIRECT	GO:0048714~positive regulation of oligodendrocyte differentiation	3	7.69231	0.00145917	CXCR4, PPARG, MTOR	39	29	19453	51.5995	0.899288	0.0229235	0.0209828
GOTERM_MF_DIRECT	GO:0002020~protease binding	4	10.2564	0.00149226	ITGB1, CASP3, BCL2, TNF	39	113	18967	17.2153	0.348578	0.0133402	0.0111169
GOTERM_CC_DIRECT	GO:0090575~RNA polymerase II transcription factor complex	4	10.2564	0.00152983	STAT1, STAT3, PPARG, HIF1A	39	124	20647	17.0778	0.277164	0.0153059	0.0131399
GOTERM_MF_DIRECT	GO:0004713~protein tyrosine kinase activity	4	10.2564	0.00153048	ERBB2, KDR, JAK2, EGFR	39	114	18967	17.0643	0.355695	0.0133402	0.0111169
GOTERM_BP_DIRECT	GO:2001238~positive regulation of extrinsic apoptotic signaling pathway	3	7.69231	0.00156147	PTPRC, TNF, TLR4	39	30	19453	49.8795	0.91427	0.0240497	0.0220137
GOTERM_BP_DIRECT	GO:0001774~microglial cell activation	3	7.69231	0.00156147	APP, JAK2, TNF	39	30	19453	49.8795	0.91427	0.0240497	0.0220137
GOTERM_MF_DIRECT	GO:0019904~protein domain specific binding	5	12.8205	0.00157489	CDK2, MDM2, PPARA, PRKACA, HIF1A	39	252	18967	9.64947	0.363868	0.0133402	0.0111169
GOTERM_CC_DIRECT	GO:0005886~plasma membrane	20	51.2821	0.00158834	ITGB1, APP, HSP90AA1, ACE, STAT3, CXCR4, ESR1, TNF, EGFR, ICAM1, AR, MAPK8, PTPRC, ERBB2, MDM2, KDR, MAPK1, JAK2, PRKACA, TLR4	39	5455	20647	1.94101	0.286089	0.0153059	0.0131399
GOTERM_MF_DIRECT	GO:0005496~steroid binding	3	7.69231	0.00164107	AR, NR3C1, ESR1	39	30	18967	48.6333	0.375856	0.0135036	0.011253
GOTERM_BP_DIRECT	GO:0007159~leukocyte cell-cell adhesion	3	7.69231	0.00177606	ITGB1, PTPRC, ICAM1	39	32	19453	46.762	0.938851	0.0270892	0.0247959
GOTERM_BP_DIRECT	GO:0006979~response to oxidative stress	4	10.2564	0.00185415	APP, MAPK8, IDH1, PTGS2	39	125	19453	15.9614	0.945927	0.0280083	0.0256371
GOTERM_BP_DIRECT	GO:0043388~positive regulation of DNA binding	3	7.69231	0.00188832	PPARG, JAK2, MMP9	39	33	19453	45.345	0.94876	0.0282529	0.025861
GOTERM_BP_DIRECT	GO:0030522~intracellular receptor signaling pathway	3	7.69231	0.00200387	AR, STAT3, PPARA	39	34	19453	44.0113	0.957287	0.0294213	0.0269306
GOTERM_BP_DIRECT	GO:0010033~response to organic substance	3	7.69231	0.00200387	CDK4, CDK2, MMP9	39	34	19453	44.0113	0.957287	0.0294213	0.0269306
GOTERM_BP_DIRECT	GO:0034612~response to tumor necrosis factor	3	7.69231	0.00237017	CASP3, JAK2, PTGS2	39	37	19453	40.4428	0.976015	0.0344772	0.0315583
GOTERM_BP_DIRECT	GO:0050853~B cell receptor signaling pathway	4	10.2564	0.00240718	PTPRC, BCL2, MAPK1, NFKB1	39	137	19453	14.5634	0.977374	0.0346943	0.0317571
GOTERM_MF_DIRECT	GO:0042826~histone deacetylase binding	4	10.2564	0.00242774	HSP90AA1, MAPK8, PARP1, HIF1A	39	134	18967	14.5174	0.502225	0.0193851	0.0161542
GOTERM_MF_DIRECT	GO:0001221~transcription cofactor binding	3	7.69231	0.00249044	EP300, PPARG, ESR1	39	37	18967	39.4324	0.511125	0.0193851	0.0161542
GOTERM_BP_DIRECT	GO:0006974~cellular response to DNA damage stimulus	5	12.8205	0.00264364	PARP1, CASP3, BCL2, MAPK1, MTOR	39	298	19453	8.36904	0.984413	0.037756	0.0345596
GOTERM_BP_DIRECT	GO:0035094~response to nicotine	3	7.69231	0.00290391	CASP3, BCL2, MAPK1	39	41	19453	36.4972	0.989658	0.0410995	0.03762
GOTERM_CC_DIRECT	GO:0005768~endosome	5	12.8205	0.00294997	APP, ACE, CDK2, KDR, EGFR	39	326	20647	8.11979	0.465444	0.027191	0.0233432
GOTERM_BP_DIRECT	GO:0050790~regulation of catalytic activity	3	7.69231	0.00304536	PARP1, HIF1A, CTSB	39	42	19453	35.6282	0.991726	0.0424415	0.0388485
GOTERM_BP_DIRECT	GO:0050728~negative regulation of inflammatory response	4	10.2564	0.00305276	STAT3, PPARG, PPARA, NFKB1	39	149	19453	13.3905	0.991822	0.0424415	0.0388485
GOTERM_MF_DIRECT	GO:0030331~estrogen receptor binding	3	7.69231	0.00319939	PARP1, PPARG, ESR1	39	42	18967	34.7381	0.601361	0.024248	0.0202067
GOTERM_BP_DIRECT	GO:0007259~JAK-STAT cascade	3	7.69231	0.00333779	STAT1, STAT3, JAK2	39	44	19453	34.0087	0.994783	0.0459971	0.042103
GOTERM_BP_DIRECT	GO:0007204~positive regulation of cytosolic calcium ion concentration	4	10.2564	0.00341177	APP, CXCR4, JAK2, ESR1	39	155	19453	12.8721	0.995357	0.0466078	0.042662
GOTERM_MF_DIRECT	GO:0000981~RNA polymerase II transcription factor activity, sequence-specific DNA binding	9	23.0769	0.00343102	AR, STAT1, STAT3, PPARG, PPARA, NR3C1, HIF1A, ESR1, NFKB1	39	1286	18967	3.40358	0.627082	0.0246303	0.0205253
GOTERM_BP_DIRECT	GO:0042542~response to hydrogen peroxide	3	7.69231	0.00348875	STAT1, CASP3, BCL2	39	45	19453	33.253	0.995888	0.0468447	0.0428788
GOTERM_BP_DIRECT	GO:0048863~stem cell differentiation	3	7.69231	0.00348875	MAPK14, ESR1, EZH2	39	45	19453	33.253	0.995888	0.0468447	0.0428788
GOTERM_MF_DIRECT	GO:0016922~ligand-dependent nuclear receptor binding	3	7.69231	0.0035064	STAT1, EP300, HIF1A	39	44	18967	33.1591	0.63509	0.0246303	0.0205253
GOTERM_MF_DIRECT	GO:0051879~Hsp90 protein binding	3	7.69231	0.0035064	KDR, NR3C1, HIF1A	39	44	18967	33.1591	0.63509	0.0246303	0.0205253
GOTERM_BP_DIRECT	GO:0000165~MAPK cascade	4	10.2564	0.00353695	AR, PTPRC, TNF, EGFR	39	157	19453	12.7081	0.996189	0.0470893	0.0431028
GOTERM_BP_DIRECT	GO:0030890~positive regulation of B cell proliferation	3	7.69231	0.00364285	PTPRC, BCL2, TLR4	39	46	19453	32.5301	0.996776	0.0480918	0.0440204
GOTERM_BP_DIRECT	GO:0019221~cytokine-mediated signaling pathway	4	10.2564	0.00372993	STAT1, STAT3, JAK2, PRKACA	39	160	19453	12.4699	0.99719	0.0488311	0.0446971
GOTERM_MF_DIRECT	GO:0045296~cadherin binding	5	12.8205	0.00373519	ITGB1, STAT1, IDH1, KDR, EGFR	39	320	18967	7.59896	0.658363	0.0256127	0.0213439
GOTERM_BP_DIRECT	GO:0050673~epithelial cell proliferation	3	7.69231	0.00380009	AR, KDR, EGFR	39	47	19453	31.838	0.997484	0.0489339	0.0447912
GOTERM_BP_DIRECT	GO:0046427~positive regulation of JAK-STAT cascade	3	7.69231	0.00380009	EP300, JAK2, TNF	39	47	19453	31.838	0.997484	0.0489339	0.0447912
GOTERM_BP_DIRECT	GO:0043524~negative regulation of neuron apoptotic process	4	10.2564	0.00392926	BCL2, KDR, JAK2, HIF1A	39	163	19453	12.2404	0.997948	0.0501762	0.0459283
GOTERM_BP_DIRECT	GO:0034198~cellular response to amino acid starvation	3	7.69231	0.00396044	MAPK8, MAPK1, MTOR	39	48	19453	31.1747	0.998047	0.0501762	0.0459283
GOTERM_MF_DIRECT	GO:0005178~integrin binding	4	10.2564	0.00400244	ITGB1, APP, KDR, ICAM1	39	160	18967	12.1583	0.683681	0.026807	0.0223392
GOTERM_BP_DIRECT	GO:0034097~response to cytokine	3	7.69231	0.0041239	STAT1, BCL2, NFKB1	39	49	19453	30.5385	0.998491	0.051556	0.0471913
GOTERM_BP_DIRECT	GO:0045766~positive regulation of angiogenesis	4	10.2564	0.00413498	ITGB1, STAT3, KDR, HIF1A	39	166	19453	12.0192	0.998517	0.051556	0.0471913
GOTERM_BP_DIRECT	GO:0008542~visual learning	3	7.69231	0.00429046	ITGB1, APP, HIF1A	39	50	19453	29.9277	0.99884	0.0530733	0.0485802
GOTERM_MF_DIRECT	GO:0001222~transcription corepressor binding	3	7.69231	0.00433154	STAT1, ESR1, EZH2	39	49	18967	29.7755	0.712304	0.0283519	0.0236266
GOTERM_BP_DIRECT	GO:0097191~extrinsic apoptotic signaling pathway	3	7.69231	0.00463282	PTPRC, JAK2, TNF	39	52	19453	28.7766	0.999324	0.0559858	0.0512461
GOTERM_BP_DIRECT	GO:0031648~protein destabilization	3	7.69231	0.00463282	MDM2, EP300, MTOR	39	52	19453	28.7766	0.999324	0.0559858	0.0512461
GOTERM_BP_DIRECT	GO:0034605~cellular response to heat	3	7.69231	0.00463282	HSP90AA1, PRKACA, PTGS2	39	52	19453	28.7766	0.999324	0.0559858	0.0512461
GOTERM_BP_DIRECT	GO:0031667~response to nutrient levels	3	7.69231	0.00480859	ACE, TNF, MTOR	39	53	19453	28.2337	0.999488	0.0576664	0.0527844
GOTERM_MF_DIRECT	GO:0015026~coreceptor activity	3	7.69231	0.00486562	ITGB1, KDR, CXCR4	39	52	18967	28.0577	0.753364	0.03114	0.02595
GOTERM_BP_DIRECT	GO:0070371~ERK1 and ERK2 cascade	3	7.69231	0.00498741	KDR, MAPK1, TLR4	39	54	19453	27.7108	0.999614	0.0593578	0.0543326
GOTERM_MF_DIRECT	GO:0004714~transmembrane receptor protein tyrosine kinase activity	3	7.69231	0.00523771	ERBB2, KDR, EGFR	39	54	18967	27.0185	0.778464	0.0327926	0.0273272
GOTERM_BP_DIRECT	GO:1903078~positive regulation of protein localization to plasma membrane	3	7.69231	0.00535415	ITGB1, TNF, EGFR	39	56	19453	26.7212	0.999784	0.0627714	0.0574572
GOTERM_BP_DIRECT	GO:0048146~positive regulation of fibroblast proliferation	3	7.69231	0.00535415	CDK4, ESR1, EGFR	39	56	19453	26.7212	0.999784	0.0627714	0.0574572
GOTERM_CC_DIRECT	GO:0005576~extracellular region	11	28.2051	0.00545674	APP, HSP90AA1, ACE, IDH1, KDR, MAPK1, MAPK14, TNF, MMP9, NFKB1, CTSB	39	2208	20647	2.63746	0.686513	0.0482012	0.0413803
GOTERM_BP_DIRECT	GO:0090398~cellular senescence	3	7.69231	0.00554204	MAPK8, CDK2, MAPK14	39	57	19453	26.2524	0.999839	0.0644207	0.0589669
GOTERM_BP_DIRECT	GO:0045892~negative regulation of transcription, DNA-templated	6	15.3846	0.00557684	PARP1, MDM2, PPARG, NR3C1, TNF, EZH2	39	591	19453	5.06391	0.999848	0.0644207	0.0589669
GOTERM_BP_DIRECT	GO:0045165~cell fate commitment	3	7.69231	0.00573294	CASP3, KDR, PPARG	39	58	19453	25.7997	0.999881	0.0657405	0.0601749
GOTERM_CC_DIRECT	GO:0000791~euchromatin	3	7.69231	0.00581799	JAK2, HIF1A, ESR1	39	62	20647	25.6166	0.709751	0.0492641	0.0422928
GOTERM_BP_DIRECT	GO:0031281~positive regulation of cyclase activity	2	5.12821	0.00584914	MAPK8, MAPK14	39	3	19453	332.53	0.999901	0.0665869	0.0609497
GOTERM_BP_DIRECT	GO:0009612~response to mechanical stimulus	3	7.69231	0.00592682	MAPK8, STAT1, PPARG	39	59	19453	25.3625	0.999913	0.0669858	0.0613149
GOTERM_BP_DIRECT	GO:0030198~extracellular matrix organization	4	10.2564	0.00601816	ITGB1, APP, TNF, MMP9	39	190	19453	10.5009	0.999924	0.0675323	0.0618151
GOTERM_CC_DIRECT	GO:0070062~extracellular exosome	11	28.2051	0.00604182	ITGB1, APP, HSP90AA1, ACE, PTPRC, IDH1, CXCR4, PRKACA, MMP9, CTSB, ICAM1	39	2240	20647	2.59978	0.723281	0.0492641	0.0422928
GOTERM_BP_DIRECT	GO:0034644~cellular response to UV	3	7.69231	0.0063235	PARP1, EP300, PTGS2	39	61	19453	24.5309	0.999953	0.0704555	0.0644907
GOTERM_BP_DIRECT	GO:0007584~response to nutrient	3	7.69231	0.00652628	STAT1, PPARG, MTOR	39	62	19453	24.1352	0.999966	0.0722027	0.0660901
GOTERM_MF_DIRECT	GO:0008022~protein C-terminus binding	4	10.2564	0.00664001	ERBB2, EP300, PPARG, JAK2	39	192	18967	10.1319	0.852221	0.0406877	0.0339064
GOTERM_BP_DIRECT	GO:0071230~cellular response to amino acid stimulus	3	7.69231	0.00694065	TNF, EGFR, MTOR	39	64	19453	23.381	0.999982	0.0757205	0.0693101
GOTERM_BP_DIRECT	GO:0022008~neurogenesis	3	7.69231	0.00694065	ERBB2, CXCR4, EGFR	39	64	19453	23.381	0.999982	0.0757205	0.0693101
GOTERM_BP_DIRECT	GO:0032757~positive regulation of interleukin-8 production	3	7.69231	0.00715221	STAT3, TNF, TLR4	39	65	19453	23.0213	0.999987	0.0774905	0.0709302
GOTERM_CC_DIRECT	GO:0009925~basal plasma membrane	3	7.69231	0.00715975	ACE, ERBB2, EGFR	39	69	20647	23.0178	0.782014	0.0562173	0.048262
GOTERM_MF_DIRECT	GO:0004888~transmembrane signaling receptor activity	4	10.2564	0.00742791	ERBB2, TLR4, EGFR, ICAM1	39	200	18967	9.72667	0.882318	0.0445675	0.0371395
GOTERM_BP_DIRECT	GO:0060571~morphogenesis of an epithelial fold	2	5.12821	0.00779144	AR, EGFR	39	4	19453	249.397	0.999995	0.083838	0.0767403
GOTERM_CC_DIRECT	GO:0005901~caveola	3	7.69231	0.00841057	MAPK1, JAK2, PTGS2	39	75	20647	21.1764	0.833137	0.06368	0.0546687
GOTERM_BP_DIRECT	GO:0033674~positive regulation of kinase activity	3	7.69231	0.00871392	ERBB2, KDR, EGFR	39	72	19453	20.7831	0.999999	0.0931264	0.0852423
GOTERM_CC_DIRECT	GO:0016607~nuclear speck	5	12.8205	0.00880846	AR, MAPK14, NR3C1, PRKACA, HIF1A	39	445	20647	5.94843	0.846747	0.0643929	0.0552807
GOTERM_BP_DIRECT	GO:0032092~positive regulation of protein binding	3	7.69231	0.00918574	APP, ACE, EP300	39	74	19453	20.2214	0.999999	0.0975054	0.0892506
GOTERM_MF_DIRECT	GO:0002039~p53 binding	3	7.69231	0.00939193	MDM2, EP300, HIF1A	39	73	18967	19.9863	0.933345	0.0552016	0.0460013
GOTERM_BP_DIRECT	GO:0032091~negative regulation of protein binding	3	7.69231	0.00942586	MAPK8, ACE, PPARA	39	75	19453	19.9518	1	0.0993827	0.090969
GOTERM_BP_DIRECT	GO:0032868~response to insulin	3	7.69231	0.00966877	MAPK14, PPARA, MTOR	39	76	19453	19.6893	1	0.0999078	0.0914497
GOTERM_BP_DIRECT	GO:0045923~positive regulation of fatty acid metabolic process	2	5.12821	0.00973004	PPARG, PPARA	39	5	19453	199.518	1	0.0999078	0.0914497
GOTERM_BP_DIRECT	GO:0009750~response to fructose	2	5.12821	0.00973004	PTGS2, TNF	39	5	19453	199.518	1	0.0999078	0.0914497
GOTERM_BP_DIRECT	GO:0031622~positive regulation of fever generation	2	5.12821	0.00973004	PTGS2, TNF	39	5	19453	199.518	1	0.0999078	0.0914497
GOTERM_BP_DIRECT	GO:0071333~cellular response to glucose stimulus	3	7.69231	0.00991446	ACE, PRKACA, ICAM1	39	77	19453	19.4336	1	0.10114	0.0925779
GOTERM_BP_DIRECT	GO:0014068~positive regulation of phosphatidylinositol 3-kinase signaling	3	7.69231	0.0104141	KDR, JAK2, TNF	39	79	19453	18.9416	1	0.104876	0.0959971
GOTERM_BP_DIRECT	GO:0033209~tumor necrosis factor-mediated signaling pathway	3	7.69231	0.0104141	STAT1, JAK2, TNF	39	79	19453	18.9416	1	0.104876	0.0959971
GOTERM_BP_DIRECT	GO:0006919~activation of cysteine-type endopeptidase activity involved in apoptotic process	3	7.69231	0.0111843	PPARG, JAK2, TNF	39	82	19453	18.2486	1	0.111914	0.102439
GOTERM_BP_DIRECT	GO:0008217~regulation of blood pressure	3	7.69231	0.0114464	ACE, PPARG, PTGS2	39	83	19453	18.0287	1	0.113812	0.104177
GOTERM_BP_DIRECT	GO:0097398~cellular response to interleukin-17	2	5.12821	0.011665	STAT3, NFKB1	39	6	19453	166.265	1	0.113824	0.104188
GOTERM_BP_DIRECT	GO:0010891~negative regulation of sequestering of triglyceride	2	5.12821	0.011665	PPARG, PPARA	39	6	19453	166.265	1	0.113824	0.104188
GOTERM_BP_DIRECT	GO:0002925~positive regulation of humoral immune response mediated by circulating immunoglobulin	2	5.12821	0.011665	PTPRC, TNF	39	6	19453	166.265	1	0.113824	0.104188
GOTERM_MF_DIRECT	GO:0051525~NFAT protein binding	2	5.12821	0.0119624	MAPK14, PPARA	39	6	18967	162.111	0.968378	0.0689034	0.0574195
GOTERM_BP_DIRECT	GO:0008285~negative regulation of cell proliferation	5	12.8205	0.0122499	APP, AR, STAT3, JAK2, PTGS2	39	462	19453	5.39821	1	0.118065	0.10807
GOTERM_BP_DIRECT	GO:0035556~intracellular signal transduction	5	12.8205	0.0122499	MAPK8, ERBB2, MAPK1, JAK2, MAPK14	39	462	19453	5.39821	1	0.118065	0.10807
GOTERM_BP_DIRECT	GO:0001503~ossification	3	7.69231	0.0125219	BCL2, MMP9, EGFR	39	87	19453	17.1998	1	0.119951	0.109796
GOTERM_MF_DIRECT	GO:0031490~chromatin DNA binding	3	7.69231	0.0125678	STAT3, EP300, EZH2	39	85	18967	17.1647	0.973479	0.0709712	0.0591427
GOTERM_MF_DIRECT	GO:0051117~ATPase binding	3	7.69231	0.0128509	AR, ESR1, EGFR	39	86	18967	16.9651	0.975574	0.0711744	0.059312
GOTERM_BP_DIRECT	GO:0001525~angiogenesis	4	10.2564	0.013394	KDR, MAPK14, PTGS2, HIF1A	39	255	19453	7.82423	1	0.124184	0.113671
GOTERM_BP_DIRECT	GO:0007167~enzyme linked receptor protein signaling pathway	2	5.12821	0.0135962	ERBB2, JAK2	39	7	19453	142.513	1	0.124184	0.113671
GOTERM_BP_DIRECT	GO:0038113~interleukin-9-mediated signaling pathway	2	5.12821	0.0135962	STAT1, STAT3	39	7	19453	142.513	1	0.124184	0.113671
GOTERM_BP_DIRECT	GO:0048864~stem cell development	2	5.12821	0.0135962	PTPRC, BCL2	39	7	19453	142.513	1	0.124184	0.113671
GOTERM_BP_DIRECT	GO:0014004~microglia differentiation	2	5.12821	0.0135962	NR3C1, TLR4	39	7	19453	142.513	1	0.124184	0.113671
GOTERM_BP_DIRECT	GO:1900122~positive regulation of receptor binding	2	5.12821	0.0135962	APP, MMP9	39	7	19453	142.513	1	0.124184	0.113671
GOTERM_BP_DIRECT	GO:0046321~positive regulation of fatty acid oxidation	2	5.12821	0.0135962	PPARG, PPARA	39	7	19453	142.513	1	0.124184	0.113671
GOTERM_BP_DIRECT	GO:0010573~vascular endothelial growth factor production	2	5.12821	0.0135962	HIF1A, TNF	39	7	19453	142.513	1	0.124184	0.113671
GOTERM_CC_DIRECT	GO:0010008~endosome membrane	4	10.2564	0.0137128	ITGB1, ERBB2, TLR4, EGFR	39	273	20647	7.75693	0.946455	0.0965994	0.0829297
GOTERM_BP_DIRECT	GO:0019722~calcium-mediated signaling	3	7.69231	0.0139261	APP, CXCR4, TNF	39	92	19453	16.2651	1	0.126462	0.115756
GOTERM_BP_DIRECT	GO:0031647~regulation of protein stability	3	7.69231	0.0142148	CASP3, BCL2, MAPK1	39	93	19453	16.0902	1	0.128342	0.117476
GOTERM_MF_DIRECT	GO:0008013~beta-catenin binding	3	7.69231	0.0146077	AR, EP300, ESR1	39	92	18967	15.8587	0.98535	0.0793776	0.066148
GOTERM_CC_DIRECT	GO:0098590~plasma membrane region	2	5.12821	0.0146317	ERBB2, EGFR	39	8	20647	132.353	0.956056	0.0965994	0.0829297
GOTERM_CC_DIRECT	GO:0032587~ruffle membrane	3	7.69231	0.014854	ITGB1, ERBB2, EGFR	39	101	20647	15.7251	0.958109	0.0965994	0.0829297
GOTERM_BP_DIRECT	GO:0050731~positive regulation of peptidyl-tyrosine phosphorylation	3	7.69231	0.0150964	PTPRC, JAK2, MTOR	39	96	19453	15.5873	1	0.135523	0.124049
GOTERM_CC_DIRECT	GO:0042470~melanosome	3	7.69231	0.0154156	ITGB1, HSP90AA1, CTSB	39	103	20647	15.4197	0.962879	0.0965994	0.0829297
GOTERM_CC_DIRECT	GO:0005887~integral component of plasma membrane	8	20.5128	0.0154924	APP, PTPRC, ERBB2, KDR, TNF, TLR4, EGFR, ICAM1	39	1453	20647	2.91485	0.963487	0.0965994	0.0829297
GOTERM_BP_DIRECT	GO:0071316~cellular response to nicotine	2	5.12821	0.0155238	TNF, NFKB1	39	8	19453	124.699	1	0.137765	0.126102
GOTERM_BP_DIRECT	GO:0038134~ERBB2-EGFR signaling pathway	2	5.12821	0.0155238	ERBB2, EGFR	39	8	19453	124.699	1	0.137765	0.126102
GOTERM_BP_DIRECT	GO:0035264~multicellular organism growth	3	7.69231	0.015697	AR, EP300, MTOR	39	98	19453	15.2692	1	0.137765	0.126102
GOTERM_BP_DIRECT	GO:0042060~wound healing	3	7.69231	0.015697	CASP3, ERBB2, PPARA	39	98	19453	15.2692	1	0.137765	0.126102
GOTERM_BP_DIRECT	GO:0046330~positive regulation of JNK cascade	3	7.69231	0.0160011	APP, TNF, TLR4	39	99	19453	15.115	1	0.139654	0.127831
GOTERM_BP_DIRECT	GO:0071346~cellular response to interferon-gamma	3	7.69231	0.0163077	STAT1, TNF, TLR4	39	100	19453	14.9638	1	0.141544	0.129561
GOTERM_CC_DIRECT	GO:0045202~synapse	5	12.8205	0.0171211	APP, MAPK8, MAPK1, NR3C1, EZH2	39	542	20647	4.88386	0.974296	0.103705	0.0890297
GOTERM_BP_DIRECT	GO:0050727~regulation of inflammatory response	3	7.69231	0.0172427	JAK2, PTGS2, ESR1	39	103	19453	14.528	1	0.146579	0.13417
GOTERM_BP_DIRECT	GO:0051901~positive regulation of mitochondrial depolarization	2	5.12821	0.0174476	PARP1, KDR	39	9	19453	110.843	1	0.146579	0.13417
GOTERM_BP_DIRECT	GO:0010888~negative regulation of lipid storage	2	5.12821	0.0174476	PPARG, TNF	39	9	19453	110.843	1	0.146579	0.13417
GOTERM_BP_DIRECT	GO:0034121~regulation of toll-like receptor signaling pathway	2	5.12821	0.0174476	APP, ESR1	39	9	19453	110.843	1	0.146579	0.13417
GOTERM_BP_DIRECT	GO:1902949~positive regulation of tau-protein kinase activity	2	5.12821	0.0174476	APP, HSP90AA1	39	9	19453	110.843	1	0.146579	0.13417
GOTERM_BP_DIRECT	GO:0051647~nucleus localization	2	5.12821	0.0174476	NR3C1, MTOR	39	9	19453	110.843	1	0.146579	0.13417
GOTERM_BP_DIRECT	GO:0060397~JAK-STAT cascade involved in growth hormone signaling pathway	2	5.12821	0.0193679	STAT3, JAK2	39	10	19453	99.759	1	0.160989	0.14736
GOTERM_BP_DIRECT	GO:0010572~positive regulation of platelet activation	2	5.12821	0.0193679	JAK2, TLR4	39	10	19453	99.759	1	0.160989	0.14736
GOTERM_CC_DIRECT	GO:0005764~lysosome	4	10.2564	0.019684	ACE, CXCR4, MTOR, CTSB	39	313	20647	6.76563	0.985222	0.115917	0.0995136
GOTERM_MF_DIRECT	GO:0070878~primary miRNA binding	2	5.12821	0.0198598	STAT3, EZH2	39	10	18967	97.2667	0.99684	0.105919	0.0882658
GOTERM_BP_DIRECT	GO:1904044~response to aldosterone	2	5.12821	0.0212845	PTPRC, PARP1	39	11	19453	90.69	1	0.17236	0.157768
GOTERM_BP_DIRECT	GO:0071223~cellular response to lipoteichoic acid	2	5.12821	0.0212845	MAPK14, TLR4	39	11	19453	90.69	1	0.17236	0.157768
GOTERM_BP_DIRECT	GO:0010887~negative regulation of cholesterol storage	2	5.12821	0.0212845	PPARG, PPARA	39	11	19453	90.69	1	0.17236	0.157768
GOTERM_BP_DIRECT	GO:1903799~negative regulation of production of miRNAs involved in gene silencing by miRNA	2	5.12821	0.0212845	ESR1, TNF	39	11	19453	90.69	1	0.17236	0.157768
GOTERM_BP_DIRECT	GO:0009651~response to salt stress	2	5.12821	0.0212845	HSP90AA1, TNF	39	11	19453	90.69	1	0.17236	0.157768
GOTERM_BP_DIRECT	GO:0071233~cellular response to leucine	2	5.12821	0.0231974	EP300, MTOR	39	12	19453	83.1325	1	0.184056	0.168474
GOTERM_BP_DIRECT	GO:0051549~positive regulation of keratinocyte migration	2	5.12821	0.0231974	MMP9, MTOR	39	12	19453	83.1325	1	0.184056	0.168474
GOTERM_BP_DIRECT	GO:2000343~positive regulation of chemokine (C-X-C motif) ligand 2 production	2	5.12821	0.0231974	TNF, TLR4	39	12	19453	83.1325	1	0.184056	0.168474
GOTERM_BP_DIRECT	GO:0065008~regulation of biological quality	2	5.12821	0.0231974	MDM2, TNF	39	12	19453	83.1325	1	0.184056	0.168474
GOTERM_MF_DIRECT	GO:0003690~double-stranded DNA binding	3	7.69231	0.0233185	STAT1, PPARG, EGFR	39	118	18967	12.3644	0.998854	0.122104	0.101754
GOTERM_MF_DIRECT	GO:0097677~STAT family protein binding	2	5.12821	0.0237854	EP300, PPARG	39	12	18967	81.0556	0.999001	0.122325	0.101938
GOTERM_BP_DIRECT	GO:0042593~glucose homeostasis	3	7.69231	0.0240354	STAT3, PPARG, HIF1A	39	123	19453	12.1657	1	0.189747	0.173683
GOTERM_BP_DIRECT	GO:0006325~chromatin organization	4	10.2564	0.0247313	EP300, JAK2, NR3C1, EZH2	39	322	19453	6.19621	1	0.190544	0.174413
GOTERM_BP_DIRECT	GO:0006935~chemotaxis	3	7.69231	0.0247663	MAPK1, CXCR4, MAPK14	39	125	19453	11.9711	1	0.190544	0.174413
GOTERM_BP_DIRECT	GO:0045670~regulation of osteoclast differentiation	2	5.12821	0.0251067	TNF, MTOR	39	13	19453	76.7377	1	0.190544	0.174413
GOTERM_BP_DIRECT	GO:0033993~response to lipid	2	5.12821	0.0251067	PPARG, PPARA	39	13	19453	76.7377	1	0.190544	0.174413
GOTERM_BP_DIRECT	GO:0006110~regulation of glycolytic process	2	5.12821	0.0251067	EP300, HIF1A	39	13	19453	76.7377	1	0.190544	0.174413
GOTERM_BP_DIRECT	GO:0033148~positive regulation of intracellular estrogen receptor signaling pathway	2	5.12821	0.0251067	AR, PARP1	39	13	19453	76.7377	1	0.190544	0.174413
GOTERM_BP_DIRECT	GO:0002064~epithelial cell development	2	5.12821	0.0251067	CXCR4, ESR1	39	13	19453	76.7377	1	0.190544	0.174413
GOTERM_BP_DIRECT	GO:0060396~growth hormone receptor signaling pathway	2	5.12821	0.0251067	STAT3, JAK2	39	13	19453	76.7377	1	0.190544	0.174413
GOTERM_MF_DIRECT	GO:0008353~RNA polymerase II carboxy-terminal domain kinase activity	2	5.12821	0.0257425	CDK4, MAPK1	39	13	18967	74.8205	0.999438	0.130067	0.108389
GOTERM_BP_DIRECT	GO:0046425~regulation of JAK-STAT cascade	2	5.12821	0.0270123	PTPRC, JAK2	39	14	19453	71.2564	1	0.200172	0.183225
GOTERM_BP_DIRECT	GO:0045820~negative regulation of glycolytic process	2	5.12821	0.0270123	STAT3, PPARA	39	14	19453	71.2564	1	0.200172	0.183225
GOTERM_BP_DIRECT	GO:0010745~negative regulation of macrophage derived foam cell differentiation	2	5.12821	0.0270123	PPARG, PPARA	39	14	19453	71.2564	1	0.200172	0.183225
GOTERM_BP_DIRECT	GO:0010389~regulation of G2/M transition of mitotic cell cycle	2	5.12821	0.0270123	CDK4, CDK2	39	14	19453	71.2564	1	0.200172	0.183225
GOTERM_BP_DIRECT	GO:0070102~interleukin-6-mediated signaling pathway	2	5.12821	0.0270123	STAT3, JAK2	39	14	19453	71.2564	1	0.200172	0.183225
GOTERM_CC_DIRECT	GO:0055037~recycling endosome	3	7.69231	0.0277289	ITGB1, APP, TNF	39	141	20647	11.264	0.997424	0.158879	0.136396
GOTERM_BP_DIRECT	GO:0051149~positive regulation of muscle cell differentiation	2	5.12821	0.0289144	MDM2, MAPK14	39	15	19453	66.506	1	0.210298	0.192495
GOTERM_BP_DIRECT	GO:0050966~detection of mechanical stimulus involved in sensory perception of pain	2	5.12821	0.0289144	CXCR4, TNF	39	15	19453	66.506	1	0.210298	0.192495
GOTERM_BP_DIRECT	GO:0045348~positive regulation of MHC class II biosynthetic process	2	5.12821	0.0289144	JAK2, TLR4	39	15	19453	66.506	1	0.210298	0.192495
GOTERM_BP_DIRECT	GO:0010831~positive regulation of myotube differentiation	2	5.12821	0.0289144	MAPK14, MTOR	39	15	19453	66.506	1	0.210298	0.192495
GOTERM_BP_DIRECT	GO:0007169~transmembrane receptor protein tyrosine kinase signaling pathway	3	7.69231	0.0293396	ERBB2, KDR, EGFR	39	137	19453	10.9225	1	0.212408	0.194425
GOTERM_MF_DIRECT	GO:0033130~acetylcholine receptor binding	2	5.12821	0.0296452	APP, JAK2	39	15	18967	64.8444	0.999823	0.144774	0.120645
GOTERM_MF_DIRECT	GO:0001227~transcriptional repressor activity, RNA polymerase II transcription regulatory region sequence-specific binding	4	10.2564	0.0296585	PPARG, PPARA, NR3C1, NFKB1	39	337	18967	5.7725	0.999823	0.144774	0.120645
GOTERM_BP_DIRECT	GO:0071356~cellular response to tumor necrosis factor	3	7.69231	0.030532	MAPK1, MAPK14, NFKB1	39	140	19453	10.6885	1	0.217071	0.198694
GOTERM_BP_DIRECT	GO:0019395~fatty acid oxidation	2	5.12821	0.0308128	PPARG, MAPK14	39	16	19453	62.3494	1	0.217071	0.198694
GOTERM_BP_DIRECT	GO:0090336~positive regulation of brown fat cell differentiation	2	5.12821	0.0308128	MAPK14, PTGS2	39	16	19453	62.3494	1	0.217071	0.198694
GOTERM_BP_DIRECT	GO:0051146~striated muscle cell differentiation	2	5.12821	0.0308128	CASP3, MAPK14	39	16	19453	62.3494	1	0.217071	0.198694
GOTERM_BP_DIRECT	GO:0032516~positive regulation of phosphoprotein phosphatase activity	2	5.12821	0.0308128	JAK2, MTOR	39	16	19453	62.3494	1	0.217071	0.198694
GOTERM_BP_DIRECT	GO:0030278~regulation of ossification	2	5.12821	0.0308128	MAPK1, MAPK14	39	16	19453	62.3494	1	0.217071	0.198694
GOTERM_BP_DIRECT	GO:0007275~multicellular organism development	3	7.69231	0.0321515	ERBB2, KDR, EGFR	39	144	19453	10.3916	1	0.223407	0.204493
GOTERM_BP_DIRECT	GO:0045446~endothelial cell differentiation	2	5.12821	0.0327076	KDR, CXCR4	39	17	19453	58.6817	1	0.223407	0.204493
GOTERM_BP_DIRECT	GO:0031103~axon regeneration	2	5.12821	0.0327076	BCL2, JAK2	39	17	19453	58.6817	1	0.223407	0.204493
GOTERM_BP_DIRECT	GO:0048143~astrocyte activation	2	5.12821	0.0327076	APP, TNF	39	17	19453	58.6817	1	0.223407	0.204493
GOTERM_BP_DIRECT	GO:0071383~cellular response to steroid hormone stimulus	2	5.12821	0.0327076	AR, NR3C1	39	17	19453	58.6817	1	0.223407	0.204493
GOTERM_BP_DIRECT	GO:0048708~astrocyte differentiation	2	5.12821	0.0327076	STAT3, NR3C1	39	17	19453	58.6817	1	0.223407	0.204493
GOTERM_BP_DIRECT	GO:0046325~negative regulation of glucose import	2	5.12821	0.0327076	ACE, TNF	39	17	19453	58.6817	1	0.223407	0.204493
GOTERM_BP_DIRECT	GO:0007049~cell cycle	4	10.2564	0.0343004	MDM2, EP300, MAPK1, NR3C1	39	366	19453	5.45131	1	0.230316	0.210818
GOTERM_BP_DIRECT	GO:0045087~innate immune response	5	12.8205	0.0343754	APP, PARP1, PPARG, TLR4, NFKB1	39	634	19453	3.93371	1	0.230316	0.210818
GOTERM_BP_DIRECT	GO:0008631~intrinsic apoptotic signaling pathway in response to oxidative stress	2	5.12821	0.0345988	BCL2, JAK2	39	18	19453	55.4217	1	0.230316	0.210818
GOTERM_BP_DIRECT	GO:0060749~mammary gland alveolus development	2	5.12821	0.0345988	AR, ESR1	39	18	19453	55.4217	1	0.230316	0.210818
GOTERM_BP_DIRECT	GO:0048545~response to steroid hormone	2	5.12821	0.0345988	IDH1, MDM2	39	18	19453	55.4217	1	0.230316	0.210818
GOTERM_BP_DIRECT	GO:0051044~positive regulation of membrane protein ectodomain proteolysis	2	5.12821	0.0345988	APP, TNF	39	18	19453	55.4217	1	0.230316	0.210818
GOTERM_MF_DIRECT	GO:0000977~RNA polymerase II regulatory region sequence-specific DNA binding	4	10.2564	0.0350637	STAT1, NR3C1, HIF1A, NFKB1	39	360	18967	5.4037	0.999964	0.168306	0.140255
GOTERM_BP_DIRECT	GO:1904019~epithelial cell apoptotic process	2	5.12821	0.0364863	CASP3, BCL2	39	19	19453	52.5047	1	0.238833	0.218614
GOTERM_BP_DIRECT	GO:2000811~negative regulation of anoikis	2	5.12821	0.0364863	ITGB1, BCL2	39	19	19453	52.5047	1	0.238833	0.218614
GOTERM_BP_DIRECT	GO:0035162~embryonic hemopoiesis	2	5.12821	0.0364863	KDR, HIF1A	39	19	19453	52.5047	1	0.238833	0.218614
GOTERM_BP_DIRECT	GO:2000737~negative regulation of stem cell differentiation	2	5.12821	0.0364863	STAT3, EZH2	39	19	19453	52.5047	1	0.238833	0.218614
GOTERM_CC_DIRECT	GO:0043197~dendritic spine	3	7.69231	0.0369826	ITGB1, APP, PRKACA	39	165	20647	9.62564	0.999661	0.206324	0.177127
GOTERM_MF_DIRECT	GO:0001216~bacterial-type RNA polymerase transcriptional activator activity, sequence-specific DNA binding	2	5.12821	0.0374049	PPARA, HIF1A	39	19	18967	51.193	0.999982	0.173752	0.144793
GOTERM_MF_DIRECT	GO:0043395~heparan sulfate proteoglycan binding	2	5.12821	0.0374049	APP, PTPRC	39	19	18967	51.193	0.999982	0.173752	0.144793
GOTERM_BP_DIRECT	GO:1900227~positive regulation of NLRP3 inflammasome complex assembly	2	5.12821	0.0383703	MAPK8, TLR4	39	20	19453	49.8795	1	0.243064	0.222486
GOTERM_BP_DIRECT	GO:0050901~leukocyte tethering or rolling	2	5.12821	0.0383703	ITGB1, TNF	39	20	19453	49.8795	1	0.243064	0.222486
GOTERM_BP_DIRECT	GO:0030220~platelet formation	2	5.12821	0.0383703	CASP3, EP300	39	20	19453	49.8795	1	0.243064	0.222486
GOTERM_BP_DIRECT	GO:0001892~embryonic placenta development	2	5.12821	0.0383703	HIF1A, EGFR	39	20	19453	49.8795	1	0.243064	0.222486
GOTERM_BP_DIRECT	GO:1900034~regulation of cellular response to heat	2	5.12821	0.0383703	EP300, MTOR	39	20	19453	49.8795	1	0.243064	0.222486
GOTERM_BP_DIRECT	GO:0045945~positive regulation of transcription from RNA polymerase III promoter	2	5.12821	0.0383703	AR, MTOR	39	20	19453	49.8795	1	0.243064	0.222486
GOTERM_BP_DIRECT	GO:0035994~response to muscle stretch	2	5.12821	0.0383703	MAPK14, NFKB1	39	20	19453	49.8795	1	0.243064	0.222486
GOTERM_BP_DIRECT	GO:0034244~negative regulation of transcription elongation from RNA polymerase II promoter	2	5.12821	0.0383703	PARP1, EZH2	39	20	19453	49.8795	1	0.243064	0.222486
GOTERM_BP_DIRECT	GO:0046827~positive regulation of protein export from nucleus	2	5.12821	0.0402507	MDM2, PRKACA	39	21	19453	47.5043	1	0.250928	0.229685
GOTERM_BP_DIRECT	GO:0043401~steroid hormone mediated signaling pathway	2	5.12821	0.0402507	MAPK1, PPARA	39	21	19453	47.5043	1	0.250928	0.229685
GOTERM_BP_DIRECT	GO:0060218~hematopoietic stem cell differentiation	2	5.12821	0.0402507	ACE, BCL2	39	21	19453	47.5043	1	0.250928	0.229685
GOTERM_BP_DIRECT	GO:0033554~cellular response to stress	2	5.12821	0.0402507	HIF1A, NFKB1	39	21	19453	47.5043	1	0.250928	0.229685
GOTERM_CC_DIRECT	GO:0000781~chromosome, telomeric region	3	7.69231	0.0411435	PARP1, CDK2, EZH2	39	175	20647	9.0756	0.999865	0.219983	0.188853
GOTERM_MF_DIRECT	GO:0000979~RNA polymerase II core promoter sequence-specific DNA binding	2	5.12821	0.0412621	STAT1, EZH2	39	21	18967	46.3175	0.999994	0.188627	0.157189
GOTERM_CC_DIRECT	GO:0031904~endosome lumen	2	5.12821	0.0415062	APP, JAK2	39	23	20647	46.0357	0.999875	0.219983	0.188853
GOTERM_BP_DIRECT	GO:0002042~cell migration involved in sprouting angiogenesis	2	5.12821	0.0421276	ITGB1, KDR	39	22	19453	45.345	1	0.255531	0.233897
GOTERM_BP_DIRECT	GO:0038083~peptidyl-tyrosine autophosphorylation	2	5.12821	0.0421276	KDR, EGFR	39	22	19453	45.345	1	0.255531	0.233897
GOTERM_BP_DIRECT	GO:0045722~positive regulation of gluconeogenesis	2	5.12821	0.0421276	PPARA, PRKACA	39	22	19453	45.345	1	0.255531	0.233897
GOTERM_BP_DIRECT	GO:0042157~lipoprotein metabolic process	2	5.12821	0.0421276	APP, PPARA	39	22	19453	45.345	1	0.255531	0.233897
GOTERM_BP_DIRECT	GO:1902004~positive regulation of beta-amyloid formation	2	5.12821	0.0421276	CASP3, TNF	39	22	19453	45.345	1	0.255531	0.233897
GOTERM_BP_DIRECT	GO:0031929~TOR signaling	2	5.12821	0.0421276	HIF1A, MTOR	39	22	19453	45.345	1	0.255531	0.233897
GOTERM_BP_DIRECT	GO:0030520~intracellular estrogen receptor signaling pathway	2	5.12821	0.0421276	AR, ESR1	39	22	19453	45.345	1	0.255531	0.233897
GOTERM_CC_DIRECT	GO:0098978~glutamatergic synapse	4	10.2564	0.043211	ITGB1, JAK2, MAPK14, PRKACA	39	426	20647	4.97099	0.999914	0.223433	0.191815
GOTERM_BP_DIRECT	GO:0046889~positive regulation of lipid biosynthetic process	2	5.12821	0.0440008	PPARA, MTOR	39	23	19453	43.3735	1	0.263837	0.241501
GOTERM_BP_DIRECT	GO:0050730~regulation of peptidyl-tyrosine phosphorylation	2	5.12821	0.0440008	APP, EGFR	39	23	19453	43.3735	1	0.263837	0.241501
GOTERM_BP_DIRECT	GO:0014911~positive regulation of smooth muscle cell migration	2	5.12821	0.0440008	BCL2, TLR4	39	23	19453	43.3735	1	0.263837	0.241501
GOTERM_MF_DIRECT	GO:0003707~steroid hormone receptor activity	2	5.12821	0.0451042	PPARA, ESR1	39	23	18967	42.2899	0.999998	0.202969	0.169141
GOTERM_BP_DIRECT	GO:1900181~negative regulation of protein localization to nucleus	2	5.12821	0.0458705	APP, MTOR	39	24	19453	41.5662	1	0.266898	0.244303
GOTERM_BP_DIRECT	GO:0051247~positive regulation of protein metabolic process	2	5.12821	0.0458705	APP, MAPK8	39	24	19453	41.5662	1	0.266898	0.244303
GOTERM_BP_DIRECT	GO:0051924~regulation of calcium ion transport	2	5.12821	0.0458705	BCL2, CXCR4	39	24	19453	41.5662	1	0.266898	0.244303
GOTERM_BP_DIRECT	GO:0030521~androgen receptor signaling pathway	2	5.12821	0.0458705	AR, MAPK1	39	24	19453	41.5662	1	0.266898	0.244303
GOTERM_BP_DIRECT	GO:2000378~negative regulation of reactive oxygen species metabolic process	2	5.12821	0.0458705	BCL2, HIF1A	39	24	19453	41.5662	1	0.266898	0.244303
GOTERM_BP_DIRECT	GO:0071310~cellular response to organic substance	2	5.12821	0.0458705	STAT3, BCL2	39	24	19453	41.5662	1	0.266898	0.244303
GOTERM_BP_DIRECT	GO:0002053~positive regulation of mesenchymal cell proliferation	2	5.12821	0.0458705	STAT1, KDR	39	24	19453	41.5662	1	0.266898	0.244303
GOTERM_BP_DIRECT	GO:0071404~cellular response to low-density lipoprotein particle stimulus	2	5.12821	0.0458705	ITGB1, PPARG	39	24	19453	41.5662	1	0.266898	0.244303
GOTERM_BP_DIRECT	GO:0009314~response to radiation	2	5.12821	0.0477366	BCL2, TNF	39	25	19453	39.9036	1	0.276731	0.253304
GOTERM_MF_DIRECT	GO:0070412~R-SMAD binding	2	5.12821	0.0489313	PARP1, PPARG	39	25	18967	38.9067	0.999999	0.216803	0.18067
GOTERM_BP_DIRECT	GO:0032727~positive regulation of interferon-alpha production	2	5.12821	0.0495992	STAT1, TLR4	39	26	19453	38.3688	1	0.283347	0.259359
GOTERM_BP_DIRECT	GO:0043393~regulation of protein binding	2	5.12821	0.0495992	APP, PRKACA	39	26	19453	38.3688	1	0.283347	0.259359
GOTERM_BP_DIRECT	GO:0001782~B cell homeostasis	2	5.12821	0.0495992	CASP3, BCL2	39	26	19453	38.3688	1	0.283347	0.259359
GOTERM_BP_DIRECT	GO:0051896~regulation of protein kinase B signaling	2	5.12821	0.0495992	EGFR, MTOR	39	26	19453	38.3688	1	0.283347	0.259359
GOTERM_CC_DIRECT	GO:0001891~phagocytic cup	2	5.12821	0.0503048	TNF, TLR4	39	28	20647	37.815	0.999982	0.253919	0.217987
GOTERM_BP_DIRECT	GO:0003009~skeletal muscle contraction	2	5.12821	0.0514582	HSP90AA1, TNF	39	27	19453	36.9478	1	0.292066	0.26734
GOTERM_BP_DIRECT	GO:0030154~cell differentiation	5	12.8205	0.0514973	STAT3, PPARG, JAK2, PPARA, EGFR	39	723	19453	3.44948	1	0.292066	0.26734
GOTERM_MF_DIRECT	GO:0017025~TBP-class protein binding	2	5.12821	0.0527435	NR3C1, ESR1	39	27	18967	36.0247	1	0.229579	0.191316
GOTERM_BP_DIRECT	GO:0043547~positive regulation of GTPase activity	3	7.69231	0.0530329	ITGB1, ERBB2, EZH2	39	190	19453	7.87571	1	0.298063	0.27283
GOTERM_BP_DIRECT	GO:2001243~negative regulation of intrinsic apoptotic signaling pathway	2	5.12821	0.0533137	BCL2, MMP9	39	28	19453	35.6282	1	0.298063	0.27283
GOTERM_BP_DIRECT	GO:0060333~interferon-gamma-mediated signaling pathway	2	5.12821	0.0533137	STAT1, JAK2	39	28	19453	35.6282	1	0.298063	0.27283
GOTERM_BP_DIRECT	GO:0050900~leukocyte migration	2	5.12821	0.0533137	MMP9, ICAM1	39	28	19453	35.6282	1	0.298063	0.27283
GOTERM_MF_DIRECT	GO:0046983~protein dimerization activity	3	7.69231	0.053409	APP, STAT3, HIF1A	39	186	18967	7.84409	1	0.229579	0.191316
GOTERM_BP_DIRECT	GO:0061098~positive regulation of protein tyrosine kinase activity	2	5.12821	0.0551656	APP, ACE	39	29	19453	34.3996	1	0.305159	0.279325
GOTERM_BP_DIRECT	GO:0010971~positive regulation of G2/M transition of mitotic cell cycle	2	5.12821	0.0551656	APP, CDK4	39	29	19453	34.3996	1	0.305159	0.279325
GOTERM_BP_DIRECT	GO:0071549~cellular response to dexamethasone stimulus	2	5.12821	0.0551656	JAK2, NR3C1	39	29	19453	34.3996	1	0.305159	0.279325
GOTERM_BP_DIRECT	GO:0098609~cell-cell adhesion	3	7.69231	0.0555325	BCL2, EGFR, ICAM1	39	195	19453	7.67377	1	0.306111	0.280196
GOTERM_CC_DIRECT	GO:0005635~nuclear envelope	3	7.69231	0.0565094	PARP1, CDK2, MTOR	39	209	20647	7.59919	0.999996	0.278605	0.239179
GOTERM_MF_DIRECT	GO:0004693~cyclin-dependent protein serine/threonine kinase activity	2	5.12821	0.0565408	CDK4, CDK2	39	29	18967	33.5402	1	0.239467	0.199556
GOTERM_BP_DIRECT	GO:1990000~amyloid fibril formation	2	5.12821	0.0570141	APP, MDM2	39	30	19453	33.253	1	0.308859	0.282711
GOTERM_BP_DIRECT	GO:0034113~heterotypic cell-cell adhesion	2	5.12821	0.0570141	ITGB1, PTPRC	39	30	19453	33.253	1	0.308859	0.282711
GOTERM_BP_DIRECT	GO:0042755~eating behavior	2	5.12821	0.0570141	ACE, STAT3	39	30	19453	33.253	1	0.308859	0.282711
GOTERM_BP_DIRECT	GO:0010800~positive regulation of peptidyl-threonine phosphorylation	2	5.12821	0.0570141	APP, MAPK1	39	30	19453	33.253	1	0.308859	0.282711
GOTERM_BP_DIRECT	GO:0048010~vascular endothelial growth factor receptor signaling pathway	2	5.12821	0.0570141	KDR, MAPK14	39	30	19453	33.253	1	0.308859	0.282711
GOTERM_BP_DIRECT	GO:0010575~positive regulation of vascular endothelial growth factor production	2	5.12821	0.058859	PTGS2, HIF1A	39	31	19453	32.1803	1	0.315588	0.288871
GOTERM_BP_DIRECT	GO:0070372~regulation of ERK1 and ERK2 cascade	2	5.12821	0.058859	ERBB2, EGFR	39	31	19453	32.1803	1	0.315588	0.288871
GOTERM_BP_DIRECT	GO:0048009~insulin-like growth factor receptor signaling pathway	2	5.12821	0.058859	AR, MAPK1	39	31	19453	32.1803	1	0.315588	0.288871
GOTERM_BP_DIRECT	GO:0006508~proteolysis	4	10.2564	0.0596332	ACE, CASP3, MMP9, CTSB	39	458	19453	4.35629	1	0.318652	0.291675
GOTERM_MF_DIRECT	GO:0051721~protein phosphatase 2A binding	2	5.12821	0.0603233	STAT1, BCL2	39	31	18967	31.3763	1	0.251784	0.20982
GOTERM_BP_DIRECT	GO:0043123~positive regulation of I-kappaB kinase/NF-kappaB signaling	3	7.69231	0.0606544	PARP1, TNF, TLR4	39	205	19453	7.29944	1	0.320001	0.29291
GOTERM_BP_DIRECT	GO:0045907~positive regulation of vasoconstriction	2	5.12821	0.0607003	ACE, PTGS2	39	32	19453	31.1747	1	0.320001	0.29291
GOTERM_BP_DIRECT	GO:0030225~macrophage differentiation	2	5.12821	0.0607003	PARP1, MMP9	39	32	19453	31.1747	1	0.320001	0.29291
GOTERM_BP_DIRECT	GO:0010592~positive regulation of lamellipodium assembly	2	5.12821	0.0607003	HSP90AA1, MTOR	39	32	19453	31.1747	1	0.320001	0.29291
GOTERM_MF_DIRECT	GO:0005164~tumor necrosis factor receptor binding	2	5.12821	0.062209	STAT1, TNF	39	32	18967	30.3958	1	0.255946	0.213288
GOTERM_BP_DIRECT	GO:0051603~proteolysis involved in cellular protein catabolic process	2	5.12821	0.0625382	MDM2, CTSB	39	33	19453	30.23	1	0.326404	0.298771
GOTERM_BP_DIRECT	GO:0016239~positive regulation of macroautophagy	2	5.12821	0.0625382	KDR, HIF1A	39	33	19453	30.23	1	0.326404	0.298771
GOTERM_BP_DIRECT	GO:0035633~maintenance of permeability of blood-brain barrier	2	5.12821	0.0625382	ITGB1, PTGS2	39	33	19453	30.23	1	0.326404	0.298771
GOTERM_BP_DIRECT	GO:0045931~positive regulation of mitotic cell cycle	2	5.12821	0.0643726	APP, MDM2	39	34	19453	29.3409	1	0.330488	0.302509
GOTERM_BP_DIRECT	GO:0051973~positive regulation of telomerase activity	2	5.12821	0.0643726	HSP90AA1, MAPK1	39	34	19453	29.3409	1	0.330488	0.302509
GOTERM_BP_DIRECT	GO:0035924~cellular response to vascular endothelial growth factor stimulus	2	5.12821	0.0643726	KDR, MAPK14	39	34	19453	29.3409	1	0.330488	0.302509
GOTERM_BP_DIRECT	GO:2001234~negative regulation of apoptotic signaling pathway	2	5.12821	0.0643726	BCL2, TNF	39	34	19453	29.3409	1	0.330488	0.302509
GOTERM_BP_DIRECT	GO:0031669~cellular response to nutrient levels	2	5.12821	0.0643726	EP300, MTOR	39	34	19453	29.3409	1	0.330488	0.302509
GOTERM_BP_DIRECT	GO:0090050~positive regulation of cell migration involved in sprouting angiogenesis	2	5.12821	0.0662035	KDR, PTGS2	39	35	19453	28.5026	1	0.337681	0.309093
GOTERM_BP_DIRECT	GO:0002230~positive regulation of defense response to virus by host	2	5.12821	0.0662035	HSP90AA1, STAT1	39	35	19453	28.5026	1	0.337681	0.309093
GOTERM_MF_DIRECT	GO:0043021~ribonucleoprotein complex binding	2	5.12821	0.0678441	MDM2, EZH2	39	35	18967	27.7905	1	0.271376	0.226147
GOTERM_MF_DIRECT	GO:0030332~cyclin binding	2	5.12821	0.0678441	CDK4, CDK2	39	35	18967	27.7905	1	0.271376	0.226147
GOTERM_BP_DIRECT	GO:0002218~activation of innate immune response	2	5.12821	0.0680309	HSP90AA1, TLR4	39	36	19453	27.7108	1	0.344763	0.315575
GOTERM_BP_DIRECT	GO:0097421~liver regeneration	2	5.12821	0.0680309	TNF, EZH2	39	36	19453	27.7108	1	0.344763	0.315575
GOTERM_BP_DIRECT	GO:0042220~response to cocaine	2	5.12821	0.0698548	HSP90AA1, MDM2	39	37	19453	26.9619	1	0.347284	0.317883
GOTERM_BP_DIRECT	GO:0002027~regulation of heart rate	2	5.12821	0.0698548	MDM2, PRKACA	39	37	19453	26.9619	1	0.347284	0.317883
GOTERM_BP_DIRECT	GO:1901216~positive regulation of neuron death	2	5.12821	0.0698548	APP, PARP1	39	37	19453	26.9619	1	0.347284	0.317883
GOTERM_BP_DIRECT	GO:0002052~positive regulation of neuroblast proliferation	2	5.12821	0.0698548	ITGB1, HIF1A	39	37	19453	26.9619	1	0.347284	0.317883
GOTERM_BP_DIRECT	GO:2000352~negative regulation of endothelial cell apoptotic process	2	5.12821	0.0698548	KDR, ICAM1	39	37	19453	26.9619	1	0.347284	0.317883
GOTERM_BP_DIRECT	GO:2001240~negative regulation of extrinsic apoptotic signaling pathway in absence of ligand	2	5.12821	0.0698548	BCL2, TNF	39	37	19453	26.9619	1	0.347284	0.317883
GOTERM_CC_DIRECT	GO:0030054~cell junction	3	7.69231	0.0699194	KDR, CXCR4, EGFR	39	236	20647	6.72979	1	0.336884	0.289212
GOTERM_MF_DIRECT	GO:0051287~NAD binding	2	5.12821	0.0715824	PARP1, IDH1	39	37	18967	26.2883	1	0.282407	0.23534
GOTERM_BP_DIRECT	GO:0048709~oligodendrocyte differentiation	2	5.12821	0.0716752	ERBB2, MTOR	39	38	19453	26.2524	1	0.349695	0.32009
GOTERM_BP_DIRECT	GO:0043029~T cell homeostasis	2	5.12821	0.0716752	CASP3, BCL2	39	38	19453	26.2524	1	0.349695	0.32009
GOTERM_BP_DIRECT	GO:0048469~cell maturation	2	5.12821	0.0716752	KDR, PPARG	39	38	19453	26.2524	1	0.349695	0.32009
GOTERM_BP_DIRECT	GO:1990090~cellular response to nerve growth factor stimulus	2	5.12821	0.0716752	APP, PARP1	39	38	19453	26.2524	1	0.349695	0.32009
GOTERM_BP_DIRECT	GO:0048675~axon extension	2	5.12821	0.0716752	ITGB1, HSP90AA1	39	38	19453	26.2524	1	0.349695	0.32009
GOTERM_BP_DIRECT	GO:0001890~placenta development	2	5.12821	0.0716752	PPARG, MAPK14	39	38	19453	26.2524	1	0.349695	0.32009
GOTERM_MF_DIRECT	GO:0097718~disordered domain specific binding	2	5.12821	0.0734461	HSP90AA1, MDM2	39	38	18967	25.5965	1	0.285844	0.238204
GOTERM_BP_DIRECT	GO:2000648~positive regulation of stem cell proliferation	2	5.12821	0.0734922	PTPRC, KDR	39	39	19453	25.5792	1	0.356346	0.326178
GOTERM_BP_DIRECT	GO:0001937~negative regulation of endothelial cell proliferation	2	5.12821	0.0734922	STAT1, TNF	39	39	19453	25.5792	1	0.356346	0.326178
GOTERM_BP_DIRECT	GO:0031100~animal organ regeneration	2	5.12821	0.0753057	ACE, PPARG	39	40	19453	24.9397	1	0.35959	0.329148
GOTERM_BP_DIRECT	GO:0071392~cellular response to estradiol stimulus	2	5.12821	0.0753057	ESR1, EGFR	39	40	19453	24.9397	1	0.35959	0.329148
GOTERM_BP_DIRECT	GO:0008625~extrinsic apoptotic signaling pathway via death domain receptors	2	5.12821	0.0753057	BCL2, TNF	39	40	19453	24.9397	1	0.35959	0.329148
GOTERM_BP_DIRECT	GO:0043537~negative regulation of blood vessel endothelial cell migration	2	5.12821	0.0753057	PPARG, TNF	39	40	19453	24.9397	1	0.35959	0.329148
GOTERM_BP_DIRECT	GO:0001974~blood vessel remodeling	2	5.12821	0.0753057	ACE, MDM2	39	40	19453	24.9397	1	0.35959	0.329148
GOTERM_CC_DIRECT	GO:0032993~protein-DNA complex	2	5.12821	0.0762312	PARP1, EP300	39	43	20647	24.6237	1	0.359134	0.308313
GOTERM_BP_DIRECT	GO:0006955~immune response	4	10.2564	0.0769603	CXCR4, JAK2, TNF, TLR4	39	510	19453	3.91212	1	0.361638	0.331022
GOTERM_BP_DIRECT	GO:0007405~neuroblast proliferation	2	5.12821	0.0771157	ITGB1, HIF1A	39	41	19453	24.3315	1	0.361638	0.331022
GOTERM_BP_DIRECT	GO:0048286~lung alveolus development	2	5.12821	0.0771157	ACE, KDR	39	41	19453	24.3315	1	0.361638	0.331022
GOTERM_BP_DIRECT	GO:0030574~collagen catabolic process	2	5.12821	0.0771157	MMP9, CTSB	39	41	19453	24.3315	1	0.361638	0.331022
GOTERM_BP_DIRECT	GO:0033627~cell adhesion mediated by integrin	2	5.12821	0.0771157	ITGB1, ICAM1	39	41	19453	24.3315	1	0.361638	0.331022
GOTERM_BP_DIRECT	GO:0019216~regulation of lipid metabolic process	2	5.12821	0.0771157	PPARG, PPARA	39	41	19453	24.3315	1	0.361638	0.331022
GOTERM_MF_DIRECT	GO:0019838~growth factor binding	2	5.12821	0.0771626	ERBB2, KDR	39	40	18967	24.3167	1	0.296304	0.24692
GOTERM_BP_DIRECT	GO:0051607~defense response to virus	3	7.69231	0.0774964	PTPRC, STAT1, BCL2	39	236	19453	6.34061	1	0.362342	0.331666
GOTERM_CC_DIRECT	GO:0070161~anchoring junction	2	5.12821	0.0779349	KDR, CXCR4	39	44	20647	24.0641	1	0.359178	0.308351
GOTERM_BP_DIRECT	GO:1900016~negative regulation of cytokine production involved in inflammatory response	2	5.12821	0.0789223	PPARA, EZH2	39	42	19453	23.7521	1	0.364667	0.333795
GOTERM_BP_DIRECT	GO:0060048~cardiac muscle contraction	2	5.12821	0.0789223	CXCR4, MTOR	39	42	19453	23.7521	1	0.364667	0.333795
GOTERM_BP_DIRECT	GO:1901796~regulation of signal transduction by p53 class mediator	2	5.12821	0.0789223	EP300, MTOR	39	42	19453	23.7521	1	0.364667	0.333795
GOTERM_BP_DIRECT	GO:0001541~ovarian follicle development	2	5.12821	0.0789223	BCL2, KDR	39	42	19453	23.7521	1	0.364667	0.333795
GOTERM_CC_DIRECT	GO:0000307~cyclin-dependent protein kinase holoenzyme complex	2	5.12821	0.0796356	CDK4, CDK2	39	45	20647	23.5293	1	0.359207	0.308376
GOTERM_MF_DIRECT	GO:0000287~magnesium ion binding	3	7.69231	0.0797616	IDH1, CDK2, PRKACA	39	234	18967	6.23504	1	0.298329	0.248608
GOTERM_MF_DIRECT	GO:0038023~signaling receptor activity	3	7.69231	0.0797616	ITGB1, TLR4, ICAM1	39	234	18967	6.23504	1	0.298329	0.248608
GOTERM_BP_DIRECT	GO:0009409~response to cold	2	5.12821	0.0807255	HSP90AA1, PPARG	39	43	19453	23.1998	1	0.369737	0.338435
GOTERM_BP_DIRECT	GO:0032728~positive regulation of interferon-beta production	2	5.12821	0.0807255	HSP90AA1, TLR4	39	43	19453	23.1998	1	0.369737	0.338435
GOTERM_BP_DIRECT	GO:0032733~positive regulation of interleukin-10 production	2	5.12821	0.0807255	STAT3, TLR4	39	43	19453	23.1998	1	0.369737	0.338435
GOTERM_MF_DIRECT	GO:0048156~tau protein binding	2	5.12821	0.0827101	HSP90AA1, EP300	39	43	18967	22.6202	1	0.305391	0.254493
GOTERM_CC_DIRECT	GO:0016323~basolateral plasma membrane	3	7.69231	0.0831694	HSP90AA1, ERBB2, EGFR	39	261	20647	6.08518	1	0.364558	0.31297
GOTERM_CC_DIRECT	GO:0031965~nuclear membrane	3	7.69231	0.084261	CDK4, BCL2, EGFR	39	263	20647	6.0389	1	0.364558	0.31297
GOTERM_BP_DIRECT	GO:0009755~hormone-mediated signaling pathway	2	5.12821	0.0843215	PPARG, PPARA	39	45	19453	22.1687	1	0.381755	0.349436
GOTERM_BP_DIRECT	GO:0032735~positive regulation of interleukin-12 production	2	5.12821	0.0843215	MAPK14, TLR4	39	45	19453	22.1687	1	0.381755	0.349436
GOTERM_BP_DIRECT	GO:0007566~embryo implantation	2	5.12821	0.0843215	PTGS2, MMP9	39	45	19453	22.1687	1	0.381755	0.349436
GOTERM_BP_DIRECT	GO:0030316~osteoclast differentiation	2	5.12821	0.0843215	MAPK14, TNF	39	45	19453	22.1687	1	0.381755	0.349436
GOTERM_BP_DIRECT	GO:0009411~response to UV	2	5.12821	0.0861143	MAPK8, CASP3	39	46	19453	21.6867	1	0.387638	0.354821
GOTERM_BP_DIRECT	GO:0042100~B cell proliferation	2	5.12821	0.0861143	PTPRC, BCL2	39	46	19453	21.6867	1	0.387638	0.354821
GOTERM_BP_DIRECT	GO:0048538~thymus development	2	5.12821	0.0896898	BCL2, MAPK1	39	48	19453	20.7831	1	0.400292	0.366403
GOTERM_BP_DIRECT	GO:0071364~cellular response to epidermal growth factor stimulus	2	5.12821	0.0896898	ERBB2, EGFR	39	48	19453	20.7831	1	0.400292	0.366403
GOTERM_BP_DIRECT	GO:0071407~cellular response to organic cyclic compound	2	5.12821	0.0896898	STAT1, TNF	39	48	19453	20.7831	1	0.400292	0.366403
GOTERM_BP_DIRECT	GO:0043536~positive regulation of blood vessel endothelial cell migration	2	5.12821	0.0914724	KDR, HIF1A	39	49	19453	20.359	1	0.407091	0.372627
GOTERM_BP_DIRECT	GO:0042789~mRNA transcription from RNA polymerase II promoter	2	5.12821	0.0932516	STAT3, PPARG	39	50	19453	19.9518	1	0.411512	0.376674
GOTERM_BP_DIRECT	GO:0009408~response to heat	2	5.12821	0.0932516	HSP90AA1, MTOR	39	50	19453	19.9518	1	0.411512	0.376674
GOTERM_BP_DIRECT	GO:0014823~response to activity	2	5.12821	0.0932516	CXCR4, TNF	39	50	19453	19.9518	1	0.411512	0.376674
GOTERM_CC_DIRECT	GO:0097225~sperm midpiece	2	5.12821	0.0948046	ACE, PRKACA	39	54	20647	19.6078	1	0.401972	0.345089
GOTERM_BP_DIRECT	GO:0008630~intrinsic apoptotic signaling pathway in response to DNA damage	2	5.12821	0.0950275	BCL2, TNF	39	51	19453	19.5606	1	0.418174	0.382772
GOTERM_BP_DIRECT	GO:0043280~positive regulation of cysteine-type endopeptidase activity involved in apoptotic process	2	5.12821	0.0967999	APP, TNF	39	52	19453	19.1844	1	0.424784	0.388822
GOTERM_MF_DIRECT	GO:0019902~phosphatase binding	2	5.12821	0.0973453	MAPK1, PPARA	39	51	18967	19.0719	1	0.350443	0.292036
GOTERM_MF_DIRECT	GO:1990782~protein tyrosine kinase binding	2	5.12821	0.0973453	ITGB1, HSP90AA1	39	51	18967	19.0719	1	0.350443	0.292036
GOTERM_CC_DIRECT	GO:1904724~tertiary granule lumen	2	5.12821	0.0981423	IDH1, MMP9	39	56	20647	18.9075	1	0.407964	0.350233
GOTERM_BP_DIRECT	GO:0043434~response to peptide hormone	2	5.12821	0.098569	STAT1, STAT3	39	53	19453	18.8224	1	0.430144	0.393728
GOTERM_BP_DIRECT	GO:0019233~sensory perception of pain	2	5.12821	0.098569	ACE, PTGS2	39	53	19453	18.8224	1	0.430144	0.393728
KEGG_Pathway	hsa05200:Pathways in cancer	25	64.1026	2.10093e-20	ITGB1, CXCR4, PTGS2, HIF1A, EGFR, MAPK8, CASP3, ERBB2, MAPK1, EP300, JAK2, PRKACA, HSP90AA1, STAT1, STAT3, MMP9, ESR1, MTOR, NFKB1, AR, CDK4, CDK2, BCL2, MDM2, PPARG	39	531	8644	10.4351	4.70608e-18	4.70608e-18	1.99588e-18
KEGG_Pathway	hsa05205:Proteoglycans in cancer	16	41.0256	2.4543e-15	ITGB1, STAT3, MAPK14, HIF1A, ESR1, TNF, MMP9, EGFR, MTOR, CASP3, ERBB2, MDM2, KDR, MAPK1, PRKACA, TLR4	39	205	8644	17.2988	5.47118e-13	2.74882e-13	1.16579e-13
KEGG_Pathway	hsa05161:Hepatitis B	14	35.8974	7.82796e-14	STAT1, STAT3, MAPK14, TNF, MMP9, NFKB1, MAPK8, CASP3, CDK2, BCL2, EP300, MAPK1, JAK2, TLR4	39	162	8644	19.1542	1.75326e-11	5.84487e-12	2.47885e-12
KEGG_Pathway	hsa05215:Prostate cancer	12	30.7692	1.8642e-13	AR, HSP90AA1, ERBB2, CDK2, MDM2, BCL2, EP300, MAPK1, MMP9, EGFR, NFKB1, MTOR	39	97	8644	27.4195	4.1755e-11	9.37947e-12	3.9779e-12
KEGG_Pathway	hsa01522:Endocrine resistance	12	30.7692	2.09363e-13	MAPK8, CDK4, ERBB2, MDM2, BCL2, MAPK1, MAPK14, PRKACA, ESR1, MMP9, EGFR, MTOR	39	98	8644	27.1397	4.69029e-11	9.37947e-12	3.9779e-12
KEGG_Pathway	hsa04933:AGE-RAGE signaling pathway in diabetic complications	12	30.7692	2.63196e-13	MAPK8, STAT1, CDK4, CASP3, STAT3, BCL2, MAPK1, JAK2, MAPK14, TNF, NFKB1, ICAM1	39	100	8644	26.5969	5.89644e-11	9.82597e-12	4.16726e-12
KEGG_Pathway	hsa05167:Kaposi sarcoma-associated herpesvirus infection	14	35.8974	8.12104e-13	STAT1, STAT3, PTGS2, MAPK14, HIF1A, MTOR, NFKB1, ICAM1, MAPK8, CDK4, CASP3, EP300, MAPK1, JAK2	39	194	8644	15.9947	1.81917e-10	2.38474e-11	1.01138e-11
KEGG_Pathway	hsa05145:Toxoplasmosis	12	30.7692	8.51692e-13	ITGB1, MAPK8, STAT1, CASP3, STAT3, BCL2, MAPK1, JAK2, MAPK14, TNF, TLR4, NFKB1	39	111	8644	23.9612	1.9077e-10	2.38474e-11	1.01138e-11
KEGG_Pathway	hsa05417:Lipid and atherosclerosis	14	35.8974	3.0387e-12	HSP90AA1, STAT3, MAPK14, TNF, MMP9, NFKB1, ICAM1, MAPK8, CASP3, BCL2, MAPK1, PPARG, JAK2, TLR4	39	215	8644	14.4324	6.80664e-10	7.56299e-11	3.20752e-11
KEGG_Pathway	hsa05163:Human cytomegalovirus infection	13	33.3333	1.07602e-10	STAT3, CXCR4, PTGS2, MAPK14, TNF, EGFR, MTOR, NFKB1, CDK4, CASP3, MDM2, MAPK1, PRKACA	39	225	8644	12.8059	2.41028e-08	2.23837e-09	9.49309e-10
KEGG_Pathway	hsa05235:PD-L1 expression and PD-1 checkpoint pathway in cancer	10	25.641	1.0992e-10	STAT1, STAT3, MAPK1, JAK2, MAPK14, HIF1A, TLR4, EGFR, NFKB1, MTOR	39	89	8644	24.9035	2.46221e-08	2.23837e-09	9.49309e-10
KEGG_Pathway	hsa05169:Epstein-Barr virus infection	12	30.7692	5.99341e-10	MAPK8, STAT1, CDK4, CASP3, STAT3, CDK2, MDM2, BCL2, MAPK14, TNF, NFKB1, ICAM1	39	202	8644	13.1668	1.34252e-07	1.03591e-08	4.39336e-09
KEGG_Pathway	hsa04659:Th17 cell differentiation	10	25.641	6.38355e-10	HSP90AA1, MAPK8, STAT1, STAT3, MAPK1, JAK2, MAPK14, HIF1A, NFKB1, MTOR	39	108	8644	20.5223	1.42991e-07	1.03591e-08	4.39336e-09
KEGG_Pathway	hsa05165:Human papillomavirus infection	14	35.8974	6.86667e-10	ITGB1, STAT1, PTGS2, TNF, EGFR, MTOR, NFKB1, CDK4, CASP3, CDK2, MDM2, EP300, MAPK1, PRKACA	39	331	8644	9.37454	1.53813e-07	1.03591e-08	4.39336e-09
KEGG_Pathway	hsa04066:HIF-1 signaling pathway	10	25.641	6.93688e-10	ERBB2, STAT3, BCL2, EP300, MAPK1, HIF1A, TLR4, EGFR, NFKB1, MTOR	39	109	8644	20.334	1.55386e-07	1.03591e-08	4.39336e-09
KEGG_Pathway	hsa05212:Pancreatic cancer	9	23.0769	9.69317e-10	MAPK8, STAT1, CDK4, ERBB2, STAT3, MAPK1, EGFR, NFKB1, MTOR	39	76	8644	26.247	2.17127e-07	1.3225e-08	5.60881e-09
KEGG_Pathway	hsa05207:Chemical carcinogenesis - receptor activation	12	30.7692	1.00368e-09	AR, HSP90AA1, STAT3, BCL2, MAPK1, JAK2, PPARA, PRKACA, ESR1, EGFR, NFKB1, MTOR	39	212	8644	12.5457	2.24825e-07	1.3225e-08	5.60881e-09
KEGG_Pathway	hsa05140:Leishmaniasis	9	23.0769	1.07835e-09	ITGB1, STAT1, MAPK1, JAK2, MAPK14, PTGS2, TNF, TLR4, NFKB1	39	77	8644	25.9061	2.41549e-07	1.34194e-08	5.69127e-09
KEGG_Pathway	hsa04151:PI3K-Akt signaling pathway	14	35.8974	1.86036e-09	ITGB1, HSP90AA1, EGFR, MTOR, NFKB1, CDK4, ERBB2, CDK2, MDM2, KDR, BCL2, MAPK1, JAK2, TLR4	39	359	8644	8.64338	4.1672e-07	2.19326e-08	9.30179e-09
KEGG_Pathway	hsa05152:Tuberculosis	11	28.2051	3.40748e-09	MAPK8, STAT1, CASP3, BCL2, EP300, MAPK1, JAK2, MAPK14, TNF, TLR4, NFKB1	39	180	8644	13.5447	7.63276e-07	3.81638e-08	1.61856e-08
KEGG_Pathway	hsa05206:MicroRNAs in cancer	13	33.3333	4.29311e-09	STAT3, PTGS2, MMP9, EGFR, MTOR, NFKB1, CASP3, ERBB2, MDM2, BCL2, EP300, MAPK1, EZH2	39	310	8644	9.29462	9.61657e-07	4.57932e-08	1.94212e-08
KEGG_Pathway	hsa04657:IL-17 signaling pathway	9	23.0769	5.41099e-09	HSP90AA1, MAPK8, CASP3, MAPK1, MAPK14, PTGS2, TNF, MMP9, NFKB1	39	94	8644	21.2209	1.21206e-06	5.50937e-08	2.33656e-08
KEGG_Pathway	hsa04917:Prolactin signaling pathway	8	20.5128	1.73815e-08	MAPK8, STAT1, STAT3, MAPK1, JAK2, MAPK14, ESR1, NFKB1	39	70	8644	25.3304	3.89344e-06	1.6928e-07	7.1793e-08
KEGG_Pathway	hsa05160:Hepatitis C	10	25.641	1.87832e-08	STAT1, CDK4, CASP3, STAT3, CDK2, MAPK1, PPARA, TNF, EGFR, NFKB1	39	158	8644	14.0279	4.20742e-06	1.75309e-07	7.435e-08
KEGG_Pathway	hsa04668:TNF signaling pathway	9	23.0769	2.51377e-08	MAPK8, CASP3, MAPK1, MAPK14, PTGS2, TNF, MMP9, NFKB1, ICAM1	39	114	8644	17.498	5.63083e-06	2.25234e-07	9.55232e-08
KEGG_Pathway	hsa05133:Pertussis	8	20.5128	3.11037e-08	ITGB1, MAPK8, CASP3, MAPK1, MAPK14, TNF, TLR4, NFKB1	39	76	8644	23.3306	6.96721e-06	2.6797e-07	1.13648e-07
KEGG_Pathway	hsa05164:Influenza A	10	25.641	3.74391e-08	STAT1, CDK4, CASP3, EP300, MAPK1, JAK2, TNF, TLR4, NFKB1, ICAM1	39	171	8644	12.9615	8.38633e-06	3.01359e-07	1.27809e-07
KEGG_Pathway	hsa04935:Growth hormone synthesis, secretion and action	9	23.0769	3.76699e-08	MAPK8, STAT1, STAT3, EP300, MAPK1, JAK2, MAPK14, PRKACA, MTOR	39	120	8644	16.6231	8.43802e-06	3.01359e-07	1.27809e-07
KEGG_Pathway	hsa01521:EGFR tyrosine kinase inhibitor resistance	8	20.5128	4.08529e-08	ERBB2, STAT3, BCL2, KDR, MAPK1, JAK2, EGFR, MTOR	39	79	8644	22.4447	9.151e-06	3.15553e-07	1.33828e-07
KEGG_Pathway	hsa05131:Shigellosis	11	28.2051	7.07501e-08	ITGB1, MAPK8, MDM2, BCL2, MAPK1, MAPK14, TNF, TLR4, EGFR, NFKB1, MTOR	39	247	8644	9.87065	1.58479e-05	5.28268e-07	2.24042e-07
KEGG_Pathway	hsa04621:NOD-like receptor signaling pathway	10	25.641	7.75582e-08	HSP90AA1, MAPK8, STAT1, BCL2, MAPK1, MAPK14, TNF, TLR4, NFKB1, CTSB	39	186	8644	11.9162	1.73729e-05	5.60421e-07	2.37678e-07
KEGG_Pathway	hsa05162:Measles	9	23.0769	1.12453e-07	MAPK8, STAT1, CDK4, CASP3, STAT3, CDK2, BCL2, TLR4, NFKB1	39	138	8644	14.4548	2.51891e-05	7.87169e-07	3.33844e-07
KEGG_Pathway	hsa05418:Fluid shear stress and atherosclerosis	9	23.0769	1.18949e-07	HSP90AA1, MAPK8, BCL2, KDR, MAPK14, TNF, MMP9, NFKB1, ICAM1	39	139	8644	14.3509	2.66441e-05	8.07408e-07	3.42428e-07
KEGG_Pathway	hsa05170:Human immunodeficiency virus 1 infection	10	25.641	2.38226e-07	MAPK8, CASP3, BCL2, MAPK1, CXCR4, MAPK14, TNF, TLR4, NFKB1, MTOR	39	212	8644	10.4548	5.33611e-05	1.56949e-06	6.6563e-07
KEGG_Pathway	hsa04625:C-type lectin receptor signaling pathway	8	20.5128	2.76653e-07	MAPK8, STAT1, MDM2, MAPK1, MAPK14, PTGS2, TNF, NFKB1	39	104	8644	17.0493	6.19683e-05	1.77058e-06	7.50914e-07
KEGG_Pathway	hsa04217:Necroptosis	9	23.0769	3.36282e-07	HSP90AA1, MAPK8, PARP1, STAT1, STAT3, BCL2, JAK2, TNF, TLR4	39	159	8644	12.5457	7.53243e-05	2.09242e-06	8.8741e-07
KEGG_Pathway	hsa04920:Adipocytokine signaling pathway	7	17.9487	4.68213e-07	MAPK8, STAT3, JAK2, PPARA, TNF, NFKB1, MTOR	39	69	8644	22.4853	0.000104874	2.83458e-06	1.20217e-06
KEGG_Pathway	hsa05171:Coronavirus disease - COVID-19	10	25.641	5.11891e-07	MAPK8, ACE, STAT1, STAT3, MAPK1, MAPK14, TNF, TLR4, EGFR, NFKB1	39	232	8644	9.55349	0.000114657	3.01746e-06	1.27973e-06
KEGG_Pathway	hsa04919:Thyroid hormone signaling pathway	8	20.5128	7.79239e-07	STAT1, MDM2, EP300, MAPK1, PRKACA, HIF1A, ESR1, MTOR	39	121	8644	14.654	0.000174534	4.47563e-06	1.89815e-06
KEGG_Pathway	hsa05219:Bladder cancer	6	15.3846	8.34876e-07	CDK4, ERBB2, MDM2, MAPK1, MMP9, EGFR	39	41	8644	32.4353	0.000186995	4.6753e-06	1.98283e-06
KEGG_Pathway	hsa05132:Salmonella infection	10	25.641	9.28034e-07	HSP90AA1, MAPK8, PTPRC, CASP3, BCL2, MAPK1, MAPK14, TNF, TLR4, NFKB1	39	249	8644	8.90125	0.000207858	5.07023e-06	2.15032e-06
KEGG_Pathway	hsa04068:FoxO signaling pathway	8	20.5128	1.33441e-06	MAPK8, STAT3, CDK2, MDM2, EP300, MAPK1, MAPK14, EGFR	39	131	8644	13.5353	0.000298863	7.11685e-06	3.01831e-06
KEGG_Pathway	hsa04210:Apoptosis	8	20.5128	1.71765e-06	MAPK8, PARP1, CASP3, BCL2, MAPK1, TNF, NFKB1, CTSB	39	136	8644	13.0377	0.000384679	8.94774e-06	3.7948e-06
KEGG_Pathway	hsa05203:Viral carcinogenesis	9	23.0769	2.23264e-06	CDK4, CASP3, STAT3, CDK2, MDM2, EP300, MAPK1, PRKACA, NFKB1	39	204	8644	9.77828	0.000499988	1.13662e-05	4.82048e-06
KEGG_Pathway	hsa05222:Small cell lung cancer	7	17.9487	2.58816e-06	ITGB1, CDK4, CASP3, CDK2, BCL2, PTGS2, NFKB1	39	92	8644	16.864	0.000579581	1.28833e-05	5.46389e-06
KEGG_Pathway	hsa05166:Human T-cell leukemia virus 1 infection	9	23.0769	4.19819e-06	MAPK8, CDK4, CDK2, EP300, MAPK1, PRKACA, TNF, NFKB1, ICAM1	39	222	8644	8.98545	0.000939955	2.04434e-05	8.67018e-06
KEGG_Pathway	hsa04010:MAPK signaling pathway	10	25.641	4.46945e-06	MAPK8, CASP3, ERBB2, KDR, MAPK1, MAPK14, PRKACA, TNF, EGFR, NFKB1	39	301	8644	7.36349	0.00100066	2.13012e-05	9.034e-06
KEGG_Pathway	hsa05142:Chagas disease	7	17.9487	4.73401e-06	MAPK8, ACE, MAPK1, MAPK14, TNF, TLR4, NFKB1	39	102	8644	15.2107	0.00105986	2.20921e-05	9.3694e-06
KEGG_Pathway	hsa04064:NF-kappa B signaling pathway	7	17.9487	5.30067e-06	PARP1, BCL2, PTGS2, TNF, TLR4, NFKB1, ICAM1	39	104	8644	14.9181	0.00118665	2.42316e-05	1.02768e-05
KEGG_Pathway	hsa04620:Toll-like receptor signaling pathway	7	17.9487	6.59985e-06	MAPK8, STAT1, MAPK1, MAPK14, TNF, TLR4, NFKB1	39	108	8644	14.3656	0.00147728	2.95673e-05	1.25397e-05
KEGG_Pathway	hsa05230:Central carbon metabolism in cancer	6	15.3846	1.22924e-05	IDH1, ERBB2, MAPK1, HIF1A, EGFR, MTOR	39	70	8644	18.9978	0.00274972	5.39901e-05	2.28976e-05
KEGG_Pathway	hsa04660:T cell receptor signaling pathway	7	17.9487	1.27169e-05	MAPK8, PTPRC, CDK4, MAPK1, MAPK14, TNF, NFKB1	39	121	8644	12.8222	0.00284456	5.47807e-05	2.32329e-05
KEGG_Pathway	hsa04926:Relaxin signaling pathway	7	17.9487	1.83467e-05	MAPK8, MAPK1, MAPK14, PRKACA, MMP9, EGFR, NFKB1	39	129	8644	12.027	0.00410126	7.75407e-05	3.28856e-05
KEGG_Pathway	hsa05130:Pathogenic Escherichia coli infection	8	20.5128	2.05601e-05	ITGB1, MAPK8, CASP3, MAPK1, MAPK14, TNF, TLR4, NFKB1	39	198	8644	8.95519	0.00459493	8.52865e-05	3.61706e-05
KEGG_Pathway	hsa04380:Osteoclast differentiation	7	17.9487	2.3769e-05	MAPK8, STAT1, MAPK1, PPARG, MAPK14, TNF, NFKB1	39	135	8644	11.4925	0.00531017	9.66421e-05	4.09866e-05
KEGG_Pathway	hsa05415:Diabetic cardiomyopathy	8	20.5128	2.41605e-05	MAPK8, ACE, PARP1, MAPK14, PPARA, MMP9, NFKB1, MTOR	39	203	8644	8.73462	0.0053974	9.66421e-05	4.09866e-05
KEGG_Pathway	hsa05135:Yersinia infection	7	17.9487	2.58394e-05	ITGB1, MAPK8, MAPK1, MAPK14, TNF, TLR4, NFKB1	39	137	8644	11.3247	0.00577138	9.97935e-05	4.23231e-05
KEGG_Pathway	hsa04915:Estrogen signaling pathway	7	17.9487	2.58394e-05	HSP90AA1, BCL2, MAPK1, PRKACA, ESR1, MMP9, EGFR	39	137	8644	11.3247	0.00577138	9.97935e-05	4.23231e-05
KEGG_Pathway	hsa04936:Alcoholic liver disease	7	17.9487	3.16573e-05	MAPK8, CASP3, MAPK14, PPARA, TNF, TLR4, NFKB1	39	142	8644	10.926	0.00706626	0.00012019	5.09736e-05
KEGG_Pathway	hsa05210:Colorectal cancer	6	15.3846	3.36115e-05	MAPK8, CASP3, BCL2, MAPK1, EGFR, MTOR	39	86	8644	15.4633	0.00750082	0.000125483	5.32182e-05
KEGG_Pathway	hsa04658:Th1 and Th2 cell differentiation	6	15.3846	4.65621e-05	MAPK8, STAT1, MAPK1, JAK2, MAPK14, NFKB1	39	92	8644	14.4548	0.0103759	0.000170982	7.25147e-05
KEGG_Pathway	hsa04932:Non-alcoholic fatty liver disease	7	17.9487	5.18376e-05	MAPK8, CASP3, PPARG, MAPK14, PPARA, TNF, NFKB1	39	155	8644	10.0096	0.0115448	0.000187284	7.94286e-05
KEGG_Pathway	hsa04218:Cellular senescence	7	17.9487	5.37391e-05	CDK4, CDK2, MDM2, MAPK1, MAPK14, NFKB1, MTOR	39	156	8644	9.94543	0.0119657	0.000188087	7.9769e-05
KEGG_Pathway	hsa04148:Efferocytosis	7	17.9487	5.37391e-05	CASP3, MAPK1, PPARG, JAK2, MAPK14, PTGS2, HIF1A	39	156	8644	9.94543	0.0119657	0.000188087	7.9769e-05
KEGG_Pathway	hsa04140:Autophagy - animal	7	17.9487	7.35002e-05	MAPK8, BCL2, MAPK1, PRKACA, HIF1A, MTOR, CTSB	39	165	8644	9.40295	0.0163298	0.000253293	0.000107423
KEGG_Pathway	hsa04630:JAK-STAT signaling pathway	7	17.9487	7.60131e-05	STAT1, STAT3, BCL2, EP300, JAK2, EGFR, MTOR	39	166	8644	9.34631	0.0168834	0.000255383	0.00010831
KEGG_Pathway	hsa04914:Progesterone-mediated oocyte maturation	6	15.3846	7.63869e-05	HSP90AA1, MAPK8, CDK2, MAPK1, MAPK14, PRKACA	39	102	8644	13.0377	0.0169658	0.000255383	0.00010831
KEGG_Pathway	hsa04931:Insulin resistance	6	15.3846	0.000100291	MAPK8, STAT3, PPARA, TNF, NFKB1, MTOR	39	108	8644	12.3134	0.0222158	0.00033037	0.000140112
KEGG_Pathway	hsa05022:Pathways of neurodegeneration - multiple diseases	10	25.641	0.000167743	APP, MAPK8, CASP3, BCL2, MAPK1, MAPK14, PTGS2, TNF, NFKB1, MTOR	39	476	8644	4.65632	0.0368802	0.000541364	0.000229597
KEGG_Pathway	hsa04062:Chemokine signaling pathway	7	17.9487	0.000169581	STAT1, STAT3, MAPK1, CXCR4, JAK2, PRKACA, NFKB1	39	192	8644	8.08066	0.0372768	0.000541364	0.000229597
KEGG_Pathway	hsa04071:Sphingolipid signaling pathway	6	15.3846	0.000171593	MAPK8, BCL2, MAPK1, MAPK14, TNF, NFKB1	39	121	8644	10.9905	0.0377107	0.000541364	0.000229597
KEGG_Pathway	hsa05321:Inflammatory bowel disease	5	12.8205	0.000177409	STAT1, STAT3, TNF, TLR4, NFKB1	39	65	8644	17.0493	0.0389637	0.000551939	0.000234081
KEGG_Pathway	hsa04510:Focal adhesion	7	17.9487	0.000229689	ITGB1, MAPK8, ERBB2, BCL2, KDR, MAPK1, EGFR	39	203	8644	7.64279	0.0501548	0.000704799	0.00029891
KEGG_Pathway	hsa05120:Epithelial cell signaling in Helicobacter pylori infection	5	12.8205	0.000236511	MAPK8, CASP3, MAPK14, EGFR, NFKB1	39	70	8644	15.8315	0.0516055	0.000715925	0.000303629
KEGG_Pathway	hsa05223:Non-small cell lung cancer	5	12.8205	0.00026371	CDK4, ERBB2, STAT3, MAPK1, EGFR	39	72	8644	15.3917	0.0573675	0.000787614	0.000334033
KEGG_Pathway	hsa01524:Platinum drug resistance	5	12.8205	0.000278122	CASP3, ERBB2, MDM2, BCL2, MAPK1	39	73	8644	15.1809	0.0604065	0.000819727	0.000347652
KEGG_Pathway	hsa04115:p53 signaling pathway	5	12.8205	0.000293091	CDK4, CASP3, CDK2, MDM2, BCL2	39	74	8644	14.9757	0.0635527	0.000852629	0.000361606
KEGG_Pathway	hsa05214:Glioma	5	12.8205	0.000308631	CDK4, MDM2, MAPK1, EGFR, MTOR	39	75	8644	14.7761	0.0668078	0.000886326	0.000375897
KEGG_Pathway	hsa05224:Breast cancer	6	15.3846	0.000424272	CDK4, ERBB2, MAPK1, ESR1, EGFR, MTOR	39	147	8644	9.04657	0.0906789	0.001203	0.0005102
KEGG_Pathway	hsa05226:Gastric cancer	6	15.3846	0.000451464	ERBB2, CDK2, BCL2, MAPK1, EGFR, MTOR	39	149	8644	8.92514	0.0962033	0.0012641	0.000536114
KEGG_Pathway	hsa04012:ErbB signaling pathway	5	12.8205	0.00049823	MAPK8, ERBB2, MAPK1, EGFR, MTOR	39	85	8644	13.0377	0.105626	0.00137782	0.000584344
KEGG_Pathway	hsa04912:GnRH signaling pathway	5	12.8205	0.000700612	MAPK8, MAPK1, MAPK14, PRKACA, EGFR	39	93	8644	11.9162	0.145289	0.00191387	0.000811685
KEGG_Pathway	hsa05231:Choline metabolism in cancer	5	12.8205	0.000853286	MAPK8, MAPK1, HIF1A, EGFR, MTOR	39	98	8644	11.3082	0.174047	0.00230284	0.000976652
KEGG_Pathway	hsa05146:Amoebiasis	5	12.8205	0.000991295	CASP3, PRKACA, TNF, TLR4, NFKB1	39	102	8644	10.8648	0.199213	0.00264345	0.00112111
KEGG_Pathway	hsa04930:Type II diabetes mellitus	4	10.2564	0.00104444	MAPK8, MAPK1, TNF, MTOR	39	46	8644	19.2731	0.2087	0.00275241	0.00116732
KEGG_Pathway	hsa05010:Alzheimer disease	8	20.5128	0.00123562	APP, MAPK8, CASP3, MAPK1, PTGS2, TNF, NFKB1, MTOR	39	384	8644	4.61752	0.241907	0.00321835	0.00136493
KEGG_Pathway	hsa04726:Serotonergic synapse	5	12.8205	0.00154818	APP, CASP3, MAPK1, PRKACA, PTGS2	39	115	8644	9.63657	0.293238	0.00394083	0.00167133
KEGG_Pathway	hsa04670:Leukocyte transendothelial migration	5	12.8205	0.00154818	ITGB1, CXCR4, MAPK14, MMP9, ICAM1	39	115	8644	9.63657	0.293238	0.00394083	0.00167133
KEGG_Pathway	hsa04722:Neurotrophin signaling pathway	5	12.8205	0.00175608	MAPK8, BCL2, MAPK1, MAPK14, NFKB1	39	119	8644	9.31265	0.325449	0.0044198	0.00187447
KEGG_Pathway	hsa05134:Legionellosis	4	10.2564	0.0018504	CASP3, TNF, TLR4, NFKB1	39	56	8644	15.8315	0.339576	0.00460544	0.0019532
KEGG_Pathway	hsa04370:VEGF signaling pathway	4	10.2564	0.00215049	KDR, MAPK1, MAPK14, PTGS2	39	59	8644	15.0265	0.382594	0.00529351	0.00224501
KEGG_Pathway	hsa04114:Oocyte meiosis	5	12.8205	0.0024954	AR, CDK2, MAPK1, MAPK14, PRKACA	39	131	8644	8.45958	0.428601	0.00607576	0.00257677
KEGG_Pathway	hsa05208:Chemical carcinogenesis - reactive oxygen species	6	15.3846	0.00273904	MAPK8, MAPK1, MAPK14, HIF1A, EGFR, NFKB1	39	223	8644	5.96344	0.459027	0.00659725	0.00279794
KEGG_Pathway	hsa04024:cAMP signaling pathway	6	15.3846	0.00284704	MAPK8, EP300, MAPK1, PPARA, PRKACA, NFKB1	39	225	8644	5.91043	0.471993	0.00678443	0.00287733
KEGG_Pathway	hsa05221:Acute myeloid leukemia	4	10.2564	0.00309327	STAT3, MAPK1, NFKB1, MTOR	39	67	8644	13.2323	0.500409	0.0072936	0.00309327
KEGG_Pathway	hsa04664:Fc epsilon RI signaling pathway	4	10.2564	0.00322628	MAPK8, MAPK1, MAPK14, TNF	39	68	8644	13.0377	0.51512	0.00752798	0.00322628
KEGG_Pathway	hsa04014:Ras signaling pathway	6	15.3846	0.00349728	MAPK8, KDR, MAPK1, PRKACA, EGFR, NFKB1	39	236	8644	5.63494	0.543772	0.00807618	0.00349728
KEGG_Pathway	hsa04622:RIG-I-like receptor signaling pathway	4	10.2564	0.00364625	MAPK8, MAPK14, TNF, NFKB1	39	71	8644	12.4868	0.558798	0.00833428	0.00364625
KEGG_Pathway	hsa05218:Melanoma	4	10.2564	0.00379331	CDK4, MDM2, MAPK1, EGFR	39	72	8644	12.3134	0.573148	0.00858285	0.00379331
KEGG_Pathway	hsa04723:Retrograde endocannabinoid signaling	5	12.8205	0.00387514	MAPK8, MAPK1, MAPK14, PRKACA, PTGS2	39	148	8644	7.48787	0.58093	0.00868031	0.00387514
KEGG_Pathway	hsa05220:Chronic myeloid leukemia	4	10.2564	0.00441769	CDK4, MDM2, MAPK1, NFKB1	39	76	8644	11.6653	0.629075	0.00979765	0.00441769
KEGG_Pathway	hsa04934:Cushing syndrome	5	12.8205	0.00456934	CDK4, CDK2, MAPK1, PRKACA, EGFR	39	155	8644	7.14971	0.641518	0.0100346	0.00456934
KEGG_Pathway	hsa04530:Tight junction	5	12.8205	0.00633049	ITGB1, MAPK8, CDK4, ERBB2, PRKACA	39	170	8644	6.51885	0.758898	0.013737	0.00633049
KEGG_Pathway	hsa05020:Prion disease	6	15.3846	0.00637791	MAPK8, CASP3, MAPK1, MAPK14, PRKACA, TNF	39	272	8644	4.88914	0.761462	0.013737	0.00637791
KEGG_Pathway	hsa04211:Longevity regulating pathway	4	10.2564	0.00686223	PPARG, PRKACA, NFKB1, MTOR	39	89	8644	9.96139	0.786141	0.0146394	0.00686223
KEGG_Pathway	hsa04520:Adherens junction	4	10.2564	0.0077474	ERBB2, EP300, MAPK1, EGFR	39	93	8644	9.53295	0.824861	0.0163719	0.0077474
KEGG_Pathway	hsa04215:Apoptosis - multiple species	3	7.69231	0.00859001	MAPK8, CASP3, BCL2	39	32	8644	20.7788	0.85521	0.0179828	0.00859001
KEGG_Pathway	hsa04613:Neutrophil extracellular trap formation	5	12.8205	0.00948348	MAPK1, MAPK14, TLR4, NFKB1, MTOR	39	191	8644	5.80212	0.881689	0.0196694	0.00948348
KEGG_Pathway	hsa04928:Parathyroid hormone synthesis, secretion and action	4	10.2564	0.0110763	BCL2, MAPK1, PRKACA, EGFR	39	106	8644	8.36381	0.917498	0.0227623	0.0110763
KEGG_Pathway	hsa04015:Rap1 signaling pathway	5	12.8205	0.0130977	ITGB1, KDR, MAPK1, MAPK14, EGFR	39	210	8644	5.27717	0.947831	0.0265633	0.0130977
KEGG_Pathway	hsa04725:Cholinergic synapse	4	10.2564	0.013163	BCL2, MAPK1, JAK2, PRKACA	39	113	8644	7.8457	0.948599	0.0265633	0.013163
KEGG_Pathway	hsa04611:Platelet activation	4	10.2564	0.0168692	ITGB1, MAPK1, MAPK14, PRKACA	39	124	8644	7.14971	0.977873	0.0337385	0.0168692
KEGG_Pathway	hsa04650:Natural killer cell mediated cytotoxicity	4	10.2564	0.0179717	CASP3, MAPK1, TNF, ICAM1	39	127	8644	6.98082	0.98279	0.0356253	0.0179717
KEGG_Pathway	hsa05144:Malaria	3	7.69231	0.0201898	TNF, TLR4, ICAM1	39	50	8644	13.2985	0.98963	0.0396712	0.0201898
KEGG_Pathway	hsa04910:Insulin signaling pathway	4	10.2564	0.0219329	MAPK8, MAPK1, PRKACA, MTOR	39	137	8644	6.47127	0.993041	0.0427215	0.0219329
KEGG_Pathway	hsa05168:Herpes simplex virus 1 infection	7	17.9487	0.0229708	STAT1, CASP3, BCL2, JAK2, TNF, NFKB1, MTOR	39	512	8644	3.03025	0.994514	0.0443573	0.0229708
KEGG_Pathway	hsa04020:Calcium signaling pathway	5	12.8205	0.0242515	ERBB2, KDR, CXCR4, PRKACA, EGFR	39	253	8644	4.38026	0.99591	0.0464302	0.0242515
KEGG_Pathway	hsa04550:Signaling pathways regulating pluripotency of stem cells	4	10.2564	0.0245219	STAT3, MAPK1, JAK2, MAPK14	39	143	8644	6.19975	0.996157	0.0465501	0.0245219
KEGG_Pathway	hsa05213:Endometrial cancer	3	7.69231	0.0266527	ERBB2, MAPK1, EGFR	39	58	8644	11.4642	0.997645	0.0501698	0.0266527
KEGG_Pathway	hsa04921:Oxytocin signaling pathway	4	10.2564	0.0296824	MAPK1, PRKACA, PTGS2, EGFR	39	154	8644	5.75691	0.998829	0.0549493	0.0296824
KEGG_Pathway	hsa04261:Adrenergic signaling in cardiomyocytes	4	10.2564	0.0296824	BCL2, MAPK1, MAPK14, PRKACA	39	154	8644	5.75691	0.998829	0.0549493	0.0296824
KEGG_Pathway	hsa04110:Cell cycle	4	10.2564	0.0311826	CDK4, CDK2, MDM2, EP300	39	157	8644	5.64691	0.999172	0.0572533	0.0311826
KEGG_Pathway	hsa04720:Long-term potentiation	3	7.69231	0.0347828	EP300, MAPK1, PRKACA	39	67	8644	9.92423	0.99964	0.0633442	0.0347828
KEGG_Pathway	hsa05211:Renal cell carcinoma	3	7.69231	0.0367055	EP300, MAPK1, HIF1A	39	69	8644	9.63657	0.99977	0.0657762	0.0367055
KEGG_Pathway	hsa04924:Renin secretion	3	7.69231	0.0367055	ACE, PRKACA, CTSB	39	69	8644	9.63657	0.99977	0.0657762	0.0367055
KEGG_Pathway	hsa05225:Hepatocellular carcinoma	4	10.2564	0.0370214	CDK4, MAPK1, EGFR, MTOR	39	168	8644	5.27717	0.999786	0.0658158	0.0370214
KEGG_Pathway	hsa05016:Huntington disease	5	12.8205	0.0442053	MAPK8, CASP3, EP300, PPARG, MTOR	39	306	8644	3.62159	0.99996	0.0779684	0.0442053
KEGG_Pathway	hsa04612:Antigen processing and presentation	3	7.69231	0.0458458	HSP90AA1, TNF, CTSB	39	78	8644	8.52465	0.999973	0.0802301	0.0458458

## Sheet: Table_S5
Table.S5. Bioinformatic enrichment of AEO in skin inflammation
Category	Term	Count	%	PValue	Genes	List Total	Pop Hits	Pop Total	Fold Enrichment	Bonferroni	Benjamini	FDR
GOTERM_BP_DIRECT	GO:0009410~response to xenobiotic stimulus	16	30.1887	3.71805e-16	NTRK1, HSP90AA1, ACE, ABCB1, STAT1, MMP2, PTGS2, TNF, RELA, CDK4, LCK, CASP3, MDM2, ABL1, HMOX1, PPARG	53	277	19453	21.2007	5.92859e-13	6.61441e-13	5.9117e-13
GOTERM_MF_DIRECT	GO:0042802~identical protein binding	27	50.9434	3.94473e-14	APP, TNF, RELA, EGFR, CASP9, CDC42, RXRA, TERT, ERBB2, KDR, MAPK1, HMOX1, JAK2, NTRK1, HSP90AA1, STAT1, STAT3, MMP9, ESR1, SIRT1, MTOR, NFKB1, LCK, MDM2, BTK, PPARG, TLR4	53	1736	18967	5.56592	1.43069e-11	1.33438e-11	1.16208e-11
GOTERM_MF_DIRECT	GO:0019899~enzyme binding	16	30.1887	7.33175e-14	APP, HSP90AA1, STAT1, CYP3A4, PTGS2, HIF1A, ESR1, SIRT1, EGFR, RELA, NFKB1, AR, RXRA, MDM2, HMOX1, PPARG	53	386	18967	14.8339	2.65987e-11	1.33438e-11	1.16208e-11
GOTERM_MF_DIRECT	GO:0001223~transcription coactivator binding	9	16.9811	6.30342e-13	AR, TERT, STAT1, EP300, PPARA, HIF1A, ESR1, RELA, NFKB1	53	48	18967	67.1002	2.2883e-10	7.64815e-11	6.66061e-11
GOTERM_BP_DIRECT	GO:0043065~positive regulation of apoptotic process	14	26.4151	3.3484e-12	ITGB1, APP, ACE, MMP2, PTGS2, SIRT1, TNF, MMP9, CASP9, CASP3, ABL1, HMOX1, PPARG, IDO1	53	336	19453	15.2932	5.96021e-09	2.9784e-09	2.66198e-09
GOTERM_BP_DIRECT	GO:0001666~response to hypoxia	11	20.7547	3.23823e-11	CASP9, ACE, VCAM1, CASP3, MMP2, EP300, HMOX1, CXCR4, PPARA, HIF1A, TNF	53	176	19453	22.9399	5.76405e-08	1.92027e-08	1.71626e-08
GOTERM_BP_DIRECT	GO:1902895~positive regulation of pri-miRNA transcription from RNA polymerase II promoter	8	15.0943	8.99122e-11	AR, TERT, STAT3, PPARG, HIF1A, TNF, RELA, EGFR	53	53	19453	55.4019	1.60044e-07	3.99885e-08	3.57401e-08
GOTERM_BP_DIRECT	GO:0018108~peptidyl-tyrosine phosphorylation	8	15.0943	1.73615e-10	NTRK1, LCK, ERBB2, BTK, ABL1, KDR, JAK2, EGFR	53	58	19453	50.6259	3.09034e-07	5.8617e-08	5.23895e-08
GOTERM_BP_DIRECT	GO:0032496~response to lipopolysaccharide	10	18.8679	1.97696e-10	CASP9, ACE, VCAM1, CASP3, BTK, REN, JAK2, PTGS2, TLR4, IDO1	53	149	19453	24.6334	3.51899e-07	5.8617e-08	5.23895e-08
GOTERM_BP_DIRECT	GO:0045766~positive regulation of angiogenesis	10	18.8679	5.18417e-10	NTRK1, ITGB1, TERT, STAT3, SERPINE1, KDR, HMOX1, HIF1A, SIRT1, NFE2L2	53	166	19453	22.1107	9.22781e-07	1.31752e-07	1.17755e-07
GOTERM_CC_DIRECT	GO:0045121~membrane raft	11	20.7547	5.5106e-10	ITGB1, APP, PTPRC, LCK, CASP3, BTK, KDR, JAK2, TNF, EGFR, ICAM1	53	249	20647	17.2097	1.23989e-07	1.23989e-07	1.04701e-07
GOTERM_BP_DIRECT	GO:0010629~negative regulation of gene expression	12	22.6415	6.44552e-10	GSK3B, APP, ACE, TERT, STAT3, KDR, PPARG, HIF1A, ESR1, SIRT1, TNF, NFKB1	53	319	19453	13.8071	1.1473e-06	1.43332e-07	1.28105e-07
GOTERM_BP_DIRECT	GO:0010628~positive regulation of gene expression	14	26.4151	7.33406e-10	GSK3B, APP, STAT3, HIF1A, TNF, MTOR, RELA, AR, ERBB2, MDM2, MAPK1, PPARG, TLR4, NFE2L2	53	519	19453	9.90083	1.30546e-06	1.4497e-07	1.29568e-07
GOTERM_BP_DIRECT	GO:0046777~protein autophosphorylation	10	18.8679	1.17221e-09	NTRK1, GSK3B, ERBB2, BTK, ABL1, KDR, JAK2, PRKACA, EGFR, MTOR	53	182	19453	20.1669	2.08653e-06	2.00786e-07	1.79455e-07
GOTERM_CC_DIRECT	GO:0032991~macromolecular complex	15	28.3019	1.18281e-09	NTRK1, APP, HSP90AA1, STAT1, CXCR4, PTGS2, HIF1A, ESR1, TNF, EGFR, CDC42, CASP9, AR, MDM2, ABL1	53	697	20647	8.38377	2.66133e-07	1.33066e-07	1.12367e-07
GOTERM_BP_DIRECT	GO:0045944~positive regulation of transcription from RNA polymerase II promoter	19	35.8491	1.28819e-09	APP, STAT1, STAT3, HIF1A, ESR1, SIRT1, TNF, EGFR, RELA, NFKB1, AR, RXRA, ABL1, EP300, PPARG, JAK2, PPARA, TLR4, NFE2L2	53	1232	19453	5.66048	2.29298e-06	2.00786e-07	1.79455e-07
GOTERM_BP_DIRECT	GO:0051897~positive regulation of protein kinase B signaling	10	18.8679	1.35438e-09	NTRK1, ITGB1, APP, HSP90AA1, KDR, JAK2, SIRT1, TNF, EGFR, MTOR	53	185	19453	19.8399	2.41079e-06	2.00786e-07	1.79455e-07
GOTERM_BP_DIRECT	GO:0006468~protein phosphorylation	13	24.5283	1.55712e-09	NTRK1, GSK3B, APP, MTOR, CDC42, CDK4, LCK, ERBB2, BTK, ABL1, MAPK1, JAK2, PRKACA	53	444	19453	10.7466	2.77167e-06	2.13086e-07	1.90448e-07
GOTERM_MF_DIRECT	GO:0004712~protein serine/threonine/tyrosine kinase activity	13	24.5283	2.06499e-09	NTRK1, GSK3B, EGFR, MTOR, CDK4, LCK, ERBB2, KDR, BTK, ABL1, MAPK1, JAK2, PRKACA	53	444	18967	10.4781	7.49589e-07	1.87914e-07	1.6365e-07
GOTERM_BP_DIRECT	GO:0045429~positive regulation of nitric oxide biosynthetic process	7	13.2075	2.67461e-09	APP, HSP90AA1, JAK2, PTGS2, ESR1, TNF, TLR4	53	47	19453	54.6652	4.76079e-06	3.39866e-07	3.03759e-07
GOTERM_CC_DIRECT	GO:0005737~cytoplasm	36	67.9245	4.0699e-09	ITGB1, APP, GSK3B, ABCB1, CXCR4, CYP3A4, PTGS2, HIF1A, RELA, EGFR, PTGS1, CASP9, CDC42, TERT, CASP3, ABL1, MAPK1, EP300, JAK2, PRKACA, HSP90AA1, STAT1, STAT3, ESR1, SIRT1, MTOR, NFKB1, AR, CDK4, MDM2, BTK, REN, PPARG, TLR4, IDO1, NFE2L2	53	5771	20647	2.43015	9.15728e-07	3.05243e-07	2.57761e-07
GOTERM_BP_DIRECT	GO:0001934~positive regulation of protein phosphorylation	10	18.8679	7.83946e-09	NTRK1, APP, HSP90AA1, ERBB2, ABL1, KDR, SIRT1, TNF, MMP9, EGFR	53	226	19453	16.2406	1.39541e-05	9.2976e-07	8.30983e-07
GOTERM_BP_DIRECT	GO:1902894~negative regulation of pri-miRNA transcription from RNA polymerase II promoter	6	11.3208	8.65063e-09	APP, PPARG, PPARA, HIF1A, ESR1, RELA	53	27	19453	81.5639	1.5398e-05	9.61842e-07	8.59656e-07
GOTERM_BP_DIRECT	GO:0051092~positive regulation of NF-kappaB transcription factor activity	9	16.9811	1.18054e-08	NTRK1, APP, AR, STAT3, BTK, EP300, TNF, TLR4, RELA	53	164	19453	20.1423	2.10135e-05	1.2354e-06	1.10416e-06
GOTERM_BP_DIRECT	GO:0043066~negative regulation of apoptotic process	13	24.5283	1.39149e-08	NTRK1, GSK3B, SIRT1, TNF, MMP9, EGFR, MTOR, RELA, NFKB1, CASP3, ERBB2, MDM2, KDR	53	540	19453	8.83609	2.47683e-05	1.37526e-06	1.22915e-06
GOTERM_BP_DIRECT	GO:0006954~inflammatory response	12	22.6415	1.6706e-08	VCAM1, STAT3, CXCR4, PTGS2, TNF, TLR4, RELA, NFKB1, MTOR, IDO1, NFE2L2, PTGS1	53	436	19453	10.102	2.97362e-05	1.5249e-06	1.3629e-06
GOTERM_BP_DIRECT	GO:0043410~positive regulation of MAPK cascade	9	16.9811	1.71434e-08	NTRK1, CDC42, APP, AR, PTPRC, ERBB2, KDR, JAK2, TNF	53	172	19453	19.2055	3.05147e-05	1.5249e-06	1.3629e-06
GOTERM_MF_DIRECT	GO:0004713~protein tyrosine kinase activity	8	15.0943	2.51762e-08	NTRK1, LCK, ERBB2, BTK, ABL1, KDR, JAK2, EGFR	53	114	18967	25.1135	9.13892e-06	1.83283e-06	1.59617e-06
GOTERM_BP_DIRECT	GO:2000352~negative regulation of endothelial cell apoptotic process	6	11.3208	4.57767e-08	TERT, SERPINE1, ABL1, KDR, ICAM1, NFE2L2	53	37	19453	59.5196	8.14792e-05	3.87794e-06	3.46595e-06
GOTERM_BP_DIRECT	GO:0071222~cellular response to lipopolysaccharide	9	16.9811	5.12765e-08	CDK4, SERPINE1, ABL1, JAK2, TNF, TLR4, MMP9, RELA, NFKB1	53	198	19453	16.6835	9.1268e-05	4.1464e-06	3.70589e-06
GOTERM_BP_DIRECT	GO:0071456~cellular response to hypoxia	8	15.0943	6.49574e-08	TERT, MDM2, HMOX1, PPARG, PTGS2, HIF1A, SIRT1, MTOR	53	134	19453	21.9127	0.000115618	5.02432e-06	4.49054e-06
GOTERM_CC_DIRECT	GO:0043235~receptor complex	9	16.9811	8.74855e-08	NTRK1, ITGB1, APP, RXRA, ERBB2, KDR, PPARG, TLR4, EGFR	53	225	20647	15.5826	1.9684e-05	4.92106e-06	4.15556e-06
GOTERM_BP_DIRECT	GO:1904646~cellular response to beta-amyloid	6	11.3208	1.41366e-07	GSK3B, APP, VCAM1, TNF, TLR4, ICAM1	53	46	19453	47.8745	0.0002516	1.04787e-05	9.36549e-06
GOTERM_BP_DIRECT	GO:0070374~positive regulation of ERK1 and ERK2 cascade	9	16.9811	1.62583e-07	NTRK1, APP, PTPRC, ABL1, KDR, TNF, TLR4, EGFR, ICAM1	53	230	19453	14.3623	0.000289355	1.15694e-05	1.03403e-05
GOTERM_MF_DIRECT	GO:0031625~ubiquitin protein ligase binding	10	18.8679	1.68509e-07	GSK3B, HSP90AA1, ABCB1, MDM2, CXCR4, PRKACA, HIF1A, RELA, EGFR, NFE2L2	53	315	18967	11.3609	6.1167e-05	1.02229e-05	8.9029e-06
GOTERM_CC_DIRECT	GO:0048471~perinuclear region of cytoplasm	13	24.5283	2.77726e-07	ITGB1, APP, HSP90AA1, STAT1, EGFR, ERBB2, BTK, ABL1, HMOX1, PPARG, PRKACA, TLR4, CTSB	53	754	20647	6.71666	6.24864e-05	1.24977e-05	1.05536e-05
GOTERM_BP_DIRECT	GO:0038083~peptidyl-tyrosine autophosphorylation	5	9.43396	3.20403e-07	NTRK1, LCK, ABL1, KDR, EGFR	53	22	19453	83.4177	0.000570156	2.1923e-05	1.95939e-05
GOTERM_BP_DIRECT	GO:1904707~positive regulation of vascular smooth muscle cell proliferation	6	11.3208	3.52318e-07	TERT, MMP2, MDM2, JAK2, TNF, MMP9	53	55	19453	40.0405	0.00062693	2.28321e-05	2.04064e-05
GOTERM_BP_DIRECT	GO:0045893~positive regulation of transcription, DNA-templated	13	24.5283	3.59358e-07	STAT1, STAT3, HIF1A, ESR1, TNF, EGFR, RELA, NFKB1, AR, RXRA, EP300, PPARG, PPARA	53	728	19453	6.55425	0.000639453	2.28321e-05	2.04064e-05
GOTERM_MF_DIRECT	GO:0004879~RNA polymerase II transcription factor activity, ligand-activated sequence-specific DNA binding	6	11.3208	3.63298e-07	AR, RXRA, STAT3, PPARG, PPARA, ESR1	53	54	18967	39.7631	0.000131868	1.87751e-05	1.63508e-05
GOTERM_MF_DIRECT	GO:0008233~peptidase activity	7	13.2075	4.1264e-07	CASP9, APP, ACE, CASP3, REN, MMP9, CTSB	53	105	18967	23.8579	0.000149777	1.87751e-05	1.63508e-05
GOTERM_BP_DIRECT	GO:0030335~positive regulation of cell migration	9	16.9811	5.0619e-07	CDC42, ITGB1, MMP2, STAT3, KDR, CXCR4, JAK2, MMP9, EGFR	53	267	19453	12.3721	0.000900612	3.10521e-05	2.77532e-05
GOTERM_CC_DIRECT	GO:0009986~cell surface	12	22.6415	5.73921e-07	NTRK1, ITGB1, APP, HSP90AA1, VCAM1, ABCB1, PTPRC, CXCR4, TNF, TLR4, EGFR, ICAM1	53	657	20647	7.11536	0.000129124	2.1522e-05	1.81742e-05
GOTERM_BP_DIRECT	GO:0043525~positive regulation of neuron apoptotic process	6	11.3208	6.46187e-07	CDC42, CASP9, APP, CASP3, ABL1, TNF	53	62	19453	35.5198	0.00114955	3.83189e-05	3.42479e-05
GOTERM_BP_DIRECT	GO:0043627~response to estrogen	6	11.3208	7.0048e-07	HSP90AA1, MMP2, EP300, HMOX1, PPARG, ESR1	53	63	19453	34.956	0.00124608	4.01985e-05	3.59279e-05
GOTERM_MF_DIRECT	GO:0008022~protein C-terminus binding	8	15.0943	8.88655e-07	TERT, LCK, ERBB2, ABL1, EP300, PPARG, JAK2, SIRT1	53	192	18967	14.9112	0.00032253	3.59411e-05	3.13004e-05
GOTERM_BP_DIRECT	GO:0032731~positive regulation of interleukin-1 beta production	6	11.3208	9.54738e-07	APP, STAT3, JAK2, TNF, TLR4, RELA	53	67	19453	32.8691	0.00169799	5.2274e-05	4.67204e-05
GOTERM_CC_DIRECT	GO:0005654~nucleoplasm	27	50.9434	9.78665e-07	GSK3B, ABCB1, HIF1A, RELA, RXRA, TERT, CASP3, ERBB2, ABL1, MAPK1, HMOX1, EP300, JAK2, PRKACA, HSP90AA1, STAT1, STAT3, ESR1, SIRT1, MTOR, NFKB1, AR, CDK4, MDM2, PPARG, PPARA, NFE2L2	53	4076	20647	2.58054	0.000220176	3.14571e-05	2.65638e-05
GOTERM_BP_DIRECT	GO:0006979~response to oxidative stress	7	13.2075	9.97297e-07	APP, ABL1, HMOX1, PTGS2, SIRT1, NFE2L2, PTGS1	53	125	19453	20.5541	0.00177362	5.2274e-05	4.67204e-05
GOTERM_BP_DIRECT	GO:0071316~cellular response to nicotine	4	7.54717	9.99385e-07	NTRK1, TNF, RELA, NFKB1	53	8	19453	183.519	0.00177732	5.2274e-05	4.67204e-05
GOTERM_BP_DIRECT	GO:0007611~learning or memory	6	11.3208	1.02844e-06	NTRK1, APP, CASP3, EP300, MAPK1, EGFR	53	68	19453	32.3857	0.00182895	5.2274e-05	4.67204e-05
GOTERM_MF_DIRECT	GO:0019901~protein kinase binding	11	20.7547	1.25878e-06	CDC42, CASP9, GSK3B, PTPRC, LCK, STAT3, JAK2, PRKACA, HIF1A, ESR1, RELA	53	521	18967	7.55575	0.000456833	4.58196e-05	3.99034e-05
GOTERM_BP_DIRECT	GO:1901224~positive regulation of NIK/NF-kappaB signaling	6	11.3208	1.36932e-06	APP, EP300, TNF, TLR4, RELA, EGFR	53	72	19453	30.5865	0.00243442	6.76672e-05	6.04783e-05
GOTERM_BP_DIRECT	GO:0046677~response to antibiotic	5	9.43396	1.54428e-06	CASP9, HSP90AA1, CASP3, MDM2, JAK2	53	32	19453	57.3496	0.00274505	7.42508e-05	6.63625e-05
GOTERM_CC_DIRECT	GO:0005634~nucleus	33	62.2642	1.67438e-06	APP, GSK3B, CXCR4, HIF1A, RELA, EGFR, CASP9, RXRA, TERT, CASP3, ERBB2, KDR, ABL1, MAPK1, HMOX1, EP300, JAK2, PRKACA, HSP90AA1, STAT1, MMP2, STAT3, ESR1, SIRT1, MTOR, NFKB1, AR, CDK4, MDM2, BTK, PPARG, PPARA, NFE2L2	53	6100	20647	2.10749	0.000376665	4.64755e-05	3.9246e-05
GOTERM_CC_DIRECT	GO:0005886~plasma membrane	31	58.4906	1.85902e-06	ITGB1, APP, GSK3B, ABCB1, SERPINE1, CXCR4, TNF, EGFR, ICAM1, CDC42, TERT, ERBB2, KDR, MAPK1, JAK2, PRKACA, NTRK1, HSP90AA1, ACE, VCAM1, MMP2, STAT3, ESR1, AR, PTPRC, LCK, MDM2, BTK, REN, TLR4, NFE2L2	53	5455	20647	2.21385	0.000418193	4.64755e-05	3.9246e-05
GOTERM_BP_DIRECT	GO:0000122~negative regulation of transcription from RNA polymerase II promoter	14	26.4151	1.88812e-06	APP, STAT1, STAT3, ESR1, SIRT1, TNF, RELA, NFKB1, AR, RXRA, MDM2, EP300, PPARG, PPARA	53	1016	19453	5.05761	0.00335522	8.73206e-05	7.80437e-05
GOTERM_BP_DIRECT	GO:0043406~positive regulation of MAP kinase activity	6	11.3208	1.91428e-06	APP, PTPRC, ERBB2, TNF, TLR4, EGFR	53	77	19453	28.6003	0.00340162	8.73206e-05	7.80437e-05
GOTERM_MF_DIRECT	GO:0005515~protein binding	50	94.3396	2.21562e-06	ITGB1, APP, GSK3B, SERPINE1, TNF, ICAM1, CASP9, CASP3, KDR, EP300, JAK2, PRKACA, CTSB, HSP90AA1, MMP2, MMP9, SIRT1, AR, LCK, BTK, PPARG, PPARA, TLR4, ABCB1, CXCR4, HMGCR, CYP3A4, PTGS2, HIF1A, EGFR, RELA, PTGS1, CDC42, RXRA, TERT, ERBB2, ABL1, MAPK1, HMOX1, NTRK1, STAT1, STAT3, ESR1, MTOR, NFKB1, PTPRC, CDK4, MDM2, REN, NFE2L2	53	12657	18967	1.41372	0.000803947	7.33169e-05	6.38501e-05
GOTERM_BP_DIRECT	GO:0007568~aging	7	13.2075	2.56976e-06	NTRK1, CASP9, ACE, VCAM1, MMP2, PTGS2, NFE2L2	53	147	19453	17.478	0.00456373	0.000113557	0.000101493
GOTERM_BP_DIRECT	GO:0051402~neuron apoptotic process	6	11.3208	2.61711e-06	NTRK1, CASP9, APP, CASP3, ABL1, HIF1A	53	82	19453	26.8564	0.00464764	0.000113557	0.000101493
GOTERM_CC_DIRECT	GO:0000785~chromatin	14	26.4151	2.661e-06	STAT1, STAT3, HIF1A, ESR1, SIRT1, RELA, NFKB1, AR, RXRA, CDK4, EP300, PPARG, PPARA, NFE2L2	53	1112	20647	4.90461	0.000598545	5.98724e-05	5.05589e-05
GOTERM_BP_DIRECT	GO:0008217~regulation of blood pressure	6	11.3208	2.77928e-06	ACE, HMOX1, REN, PPARG, PTGS2, PTGS1	53	83	19453	26.5328	0.0049349	0.000117722	0.000105215
GOTERM_CC_DIRECT	GO:0009897~external side of plasma membrane	10	18.8679	2.98192e-06	ITGB1, ACE, VCAM1, PTPRC, KDR, CXCR4, TNF, TLR4, CTSB, ICAM1	53	484	20647	8.04889	0.000670709	6.09939e-05	5.15059e-05
GOTERM_MF_DIRECT	GO:0001221~transcription cofactor binding	5	9.43396	3.10235e-06	RXRA, EP300, PPARG, ESR1, NFE2L2	53	37	18967	48.3605	0.00112552	8.77722e-05	7.6439e-05
GOTERM_MF_DIRECT	GO:0016301~kinase activity	8	15.0943	3.13472e-06	GSK3B, CDK4, ERBB2, BTK, ABL1, JAK2, EGFR, MTOR	53	232	18967	12.3403	0.00113726	8.77722e-05	7.6439e-05
GOTERM_MF_DIRECT	GO:0000976~transcription regulatory region sequence-specific DNA binding	8	15.0943	3.71022e-06	AR, RXRA, STAT3, PPARG, TNF, RELA, NFKB1, NFE2L2	53	238	18967	12.0292	0.00134591	9.64657e-05	8.401e-05
GOTERM_CC_DIRECT	GO:0005829~cytosol	31	58.4906	3.73267e-06	APP, GSK3B, HIF1A, RELA, CASP9, CDC42, RXRA, TERT, CASP3, ERBB2, ABL1, MAPK1, HMOX1, EP300, JAK2, PRKACA, HSP90AA1, STAT1, STAT3, ESR1, SIRT1, MTOR, NFKB1, AR, LCK, CDK4, MDM2, BTK, PPARG, IDO1, NFE2L2	53	5627	20647	2.14618	0.0008395	6.99876e-05	5.91006e-05
GOTERM_BP_DIRECT	GO:0042981~regulation of apoptotic process	8	15.0943	3.80859e-06	CASP9, HSP90AA1, STAT1, ABL1, JAK2, ESR1, SIRT1, CTSB	53	245	19453	11.9849	0.00675637	0.000157569	0.000140829
GOTERM_BP_DIRECT	GO:0035094~response to nicotine	5	9.43396	4.27241e-06	VCAM1, CASP3, MMP2, MAPK1, HMOX1	53	41	19453	44.7607	0.00757607	0.000172741	0.00015439
GOTERM_BP_DIRECT	GO:0043524~negative regulation of neuron apoptotic process	7	13.2075	4.67159e-06	NTRK1, TERT, KDR, HMOX1, JAK2, HIF1A, SIRT1	53	163	19453	15.7624	0.00828098	0.000184684	0.000165063
GOTERM_MF_DIRECT	GO:0019903~protein phosphatase binding	6	11.3208	4.94919e-06	HSP90AA1, LCK, ERBB2, STAT3, PPARG, EGFR	53	91	18967	23.5957	0.00179495	0.0001201	0.000104593
GOTERM_MF_DIRECT	GO:0003700~transcription factor activity, sequence-specific DNA binding	11	20.7547	5.36993e-06	AR, RXRA, STAT1, STAT3, PPARG, PPARA, HIF1A, ESR1, RELA, NFKB1, NFE2L2	53	613	18967	6.42177	0.00194739	0.000122166	0.000106392
GOTERM_BP_DIRECT	GO:0032722~positive regulation of chemokine production	5	9.43396	6.23643e-06	APP, HMOX1, HIF1A, TNF, TLR4	53	45	19453	40.782	0.0110395	0.000236056	0.000210977
GOTERM_BP_DIRECT	GO:0042542~response to hydrogen peroxide	5	9.43396	6.23643e-06	STAT1, CASP3, MMP2, HMOX1, SIRT1	53	45	19453	40.782	0.0110395	0.000236056	0.000210977
GOTERM_MF_DIRECT	GO:0016922~ligand-dependent nuclear receptor binding	5	9.43396	6.28696e-06	RXRA, STAT1, EP300, HIF1A, SIRT1	53	44	18967	40.6668	0.00227957	0.000134615	0.000117233
GOTERM_MF_DIRECT	GO:0004672~protein kinase activity	9	16.9811	8.72889e-06	NTRK1, GSK3B, CDK4, ERBB2, ABL1, JAK2, PRKACA, EGFR, MTOR	53	382	18967	8.43144	0.00316359	0.000176518	0.000153725
GOTERM_BP_DIRECT	GO:0032755~positive regulation of interleukin-6 production	6	11.3208	8.84267e-06	APP, STAT3, BTK, TNF, TLR4, RELA	53	105	19453	20.9736	0.0156168	0.000327732	0.000292914
GOTERM_MF_DIRECT	GO:0003677~DNA binding	15	28.3019	9.73728e-06	APP, STAT1, STAT3, HIF1A, ESR1, RELA, NFKB1, AR, TERT, ABL1, EP300, MAPK1, PPARG, PPARA, NFE2L2	53	1337	18967	4.01497	0.00352841	0.000186546	0.000162459
GOTERM_BP_DIRECT	GO:0032760~positive regulation of tumor necrosis factor production	6	11.3208	1.01465e-05	APP, PTPRC, STAT3, BTK, JAK2, TLR4	53	108	19453	20.391	0.0178987	0.00036838	0.000329243
GOTERM_MF_DIRECT	GO:0061629~RNA polymerase II sequence-specific DNA binding transcription factor binding	7	13.2075	1.1839e-05	GSK3B, AR, STAT3, EP300, PPARA, HIF1A, NFE2L2	53	187	18967	13.3961	0.00428836	0.00021547	0.000187648
GOTERM_BP_DIRECT	GO:0034614~cellular response to reactive oxygen species	5	9.43396	1.20648e-05	MMP2, BTK, MAPK1, MMP9, EGFR	53	53	19453	34.6262	0.0212464	0.000429264	0.000383659
GOTERM_CC_DIRECT	GO:0005769~early endosome	8	15.0943	1.28267e-05	NTRK1, APP, VCAM1, ERBB2, KDR, MAPK1, CXCR4, TLR4	53	313	20647	9.95696	0.00288187	0.000222001	0.000187467
GOTERM_BP_DIRECT	GO:0050729~positive regulation of inflammatory response	6	11.3208	1.32024e-05	APP, ACE, SERPINE1, JAK2, TNF, TLR4	53	114	19453	19.3178	0.0232264	0.00046053	0.000411603
GOTERM_BP_DIRECT	GO:0051770~positive regulation of nitric-oxide synthase biosynthetic process	4	7.54717	1.42899e-05	STAT1, KDR, JAK2, TLR4	53	18	19453	81.5639	0.0251154	0.000488878	0.00043694
GOTERM_CC_DIRECT	GO:0090575~RNA polymerase II transcription factor complex	6	11.3208	1.49384e-05	RXRA, STAT1, STAT3, PPARG, HIF1A, NFE2L2	53	124	20647	18.85	0.00335553	0.000240082	0.000202736
GOTERM_MF_DIRECT	GO:0005102~receptor binding	9	16.9811	1.50963e-05	APP, AR, PTPRC, LCK, STAT3, SERPINE1, REN, JAK2, TLR4	53	412	18967	7.8175	0.005465	0.000261669	0.000227882
GOTERM_BP_DIRECT	GO:0051091~positive regulation of sequence-specific DNA binding transcription factor activity	6	11.3208	1.56087e-05	APP, EP300, PPARG, JAK2, ESR1, TNF	53	118	19453	18.6629	0.0274013	0.000523923	0.000468262
GOTERM_BP_DIRECT	GO:0048661~positive regulation of smooth muscle cell proliferation	5	9.43396	1.73089e-05	STAT1, HMOX1, PTGS2, TNF, TLR4	53	58	19453	31.6412	0.0303404	0.000570233	0.000509652
GOTERM_BP_DIRECT	GO:1900034~regulation of cellular response to heat	4	7.54717	1.98885e-05	GSK3B, EP300, SIRT1, MTOR	53	20	19453	73.4075	0.0347826	0.000643303	0.000574958
GOTERM_BP_DIRECT	GO:0007249~I-kappaB kinase/NF-kappaB signaling	5	9.43396	2.56166e-05	BTK, ABL1, TNF, RELA, NFKB1	53	64	19453	28.6748	0.0445741	0.000813783	0.000727327
GOTERM_CC_DIRECT	GO:0005667~transcription factor complex	7	13.2075	2.61701e-05	RXRA, CDK4, STAT3, EP300, HIF1A, ESR1, RELA	53	234	20647	11.6537	0.00587106	0.000392552	0.000331488
GOTERM_BP_DIRECT	GO:0032757~positive regulation of interleukin-8 production	5	9.43396	2.72426e-05	STAT3, SERPINE1, TNF, TLR4, RELA	53	65	19453	28.2337	0.0473355	0.000850255	0.000759924
GOTERM_BP_DIRECT	GO:0050853~B cell receptor signaling pathway	6	11.3208	3.20764e-05	PTPRC, LCK, BTK, ABL1, MAPK1, NFKB1	53	137	19453	16.0746	0.0554975	0.000983861	0.000879336
GOTERM_BP_DIRECT	GO:0006915~apoptotic process	10	18.8679	3.41721e-05	CASP9, APP, CASP3, MDM2, EP300, MAPK1, CXCR4, JAK2, MMP9, NFKB1	53	619	19453	5.92953	0.0590143	0.00102113	0.000912645
GOTERM_BP_DIRECT	GO:0070301~cellular response to hydrogen peroxide	5	9.43396	3.45124e-05	MDM2, ABL1, SIRT1, RELA, NFE2L2	53	69	19453	26.5969	0.0595841	0.00102113	0.000912645
GOTERM_BP_DIRECT	GO:0035584~calcium-mediated signaling using intracellular calcium source	4	7.54717	3.50451e-05	VCAM1, PTPRC, KDR, PRKACA	53	24	19453	61.173	0.0604755	0.00102113	0.000912645
GOTERM_BP_DIRECT	GO:0071356~cellular response to tumor necrosis factor	6	11.3208	3.55874e-05	VCAM1, MAPK1, SIRT1, RELA, NFKB1, NFE2L2	53	140	19453	15.7302	0.061382	0.00102113	0.000912645
GOTERM_BP_DIRECT	GO:0051000~positive regulation of nitric-oxide synthase activity	4	7.54717	3.97489e-05	TERT, HIF1A, ESR1, TNF	53	25	19453	58.726	0.0683093	0.00112243	0.00100319
GOTERM_BP_DIRECT	GO:0032092~positive regulation of protein binding	5	9.43396	4.54845e-05	GSK3B, APP, ACE, TERT, EP300	53	74	19453	24.7998	0.0777734	0.00126433	0.00113001
GOTERM_MF_DIRECT	GO:0005524~ATP binding	15	28.3019	4.7195e-05	NTRK1, GSK3B, HSP90AA1, ABCB1, EGFR, MTOR, CDK4, LCK, ERBB2, KDR, BTK, ABL1, MAPK1, JAK2, PRKACA	53	1539	18967	3.48799	0.0169863	0.000752315	0.000655175
GOTERM_MF_DIRECT	GO:0002039~p53 binding	5	9.43396	4.75364e-05	GSK3B, MDM2, EP300, HIF1A, SIRT1	53	73	18967	24.5115	0.0171081	0.000752315	0.000655175
GOTERM_BP_DIRECT	GO:1902042~negative regulation of extrinsic apoptotic signaling pathway via death domain receptors	4	7.54717	5.62966e-05	GSK3B, SERPINE1, HMOX1, ICAM1	53	28	19453	52.434	0.0953532	0.00153862	0.00137516
GOTERM_BP_DIRECT	GO:0001525~angiogenesis	7	13.2075	5.87727e-05	MMP2, SERPINE1, KDR, HMOX1, PTGS2, HIF1A, SIRT1	53	255	19453	10.0755	0.0993319	0.00153862	0.00137516
GOTERM_BP_DIRECT	GO:0014068~positive regulation of phosphatidylinositol 3-kinase signaling	5	9.43396	5.88119e-05	NTRK1, KDR, JAK2, SIRT1, TNF	53	79	19453	23.2302	0.0993948	0.00153862	0.00137516
GOTERM_BP_DIRECT	GO:0032729~positive regulation of interferon-gamma production	5	9.43396	5.88119e-05	APP, ABL1, JAK2, TNF, TLR4	53	79	19453	23.2302	0.0993948	0.00153862	0.00137516
GOTERM_MF_DIRECT	GO:0020037~heme binding	6	11.3208	6.51419e-05	HMOX1, JAK2, CYP3A4, PTGS2, IDO1, PTGS1	53	155	18967	13.853	0.0233699	0.000987986	0.000860416
GOTERM_BP_DIRECT	GO:0006919~activation of cysteine-type endopeptidase activity involved in apoptotic process	5	9.43396	6.80595e-05	CASP9, LCK, PPARG, JAK2, TNF	53	82	19453	22.3803	0.114099	0.00175475	0.00156833
GOTERM_BP_DIRECT	GO:0051726~regulation of cell cycle	7	13.2075	7.73646e-05	ITGB1, PTPRC, CDK4, STAT3, MDM2, ABL1, PRKACA	53	268	19453	9.58681	0.128652	0.00196617	0.00175728
GOTERM_BP_DIRECT	GO:0007159~leukocyte cell-cell adhesion	4	7.54717	8.45944e-05	ITGB1, VCAM1, PTPRC, ICAM1	53	32	19453	45.8797	0.139795	0.00209019	0.00186813
GOTERM_BP_DIRECT	GO:1900017~positive regulation of cytokine production involved in inflammatory response	4	7.54717	8.45944e-05	STAT3, HIF1A, TNF, TLR4	53	32	19453	45.8797	0.139795	0.00209019	0.00186813
GOTERM_MF_DIRECT	GO:0000978~RNA polymerase II core promoter proximal region sequence-specific DNA binding	13	24.5283	8.99958e-05	APP, STAT1, STAT3, HIF1A, ESR1, SIRT1, RELA, NFKB1, AR, RXRA, PPARG, PPARA, NFE2L2	53	1222	18967	3.80711	0.032142	0.00131034	0.00114115
GOTERM_BP_DIRECT	GO:0008284~positive regulation of cell proliferation	9	16.9811	9.16341e-05	ITGB1, AR, CDK4, ERBB2, MDM2, KDR, SIRT1, RELA, EGFR	53	545	19453	6.06117	0.150507	0.00223285	0.00199563
GOTERM_BP_DIRECT	GO:0016239~positive regulation of macroautophagy	4	7.54717	9.28785e-05	KDR, HMOX1, HIF1A, SIRT1	53	33	19453	44.4894	0.152387	0.00223285	0.00199563
GOTERM_BP_DIRECT	GO:0030183~B cell differentiation	5	9.43396	0.000102172	NTRK1, ITGB1, VCAM1, PTPRC, EP300	53	91	19453	20.1669	0.166294	0.00240418	0.00214876
GOTERM_BP_DIRECT	GO:0042127~regulation of cell proliferation	6	11.3208	0.000102708	STAT1, ERBB2, STAT3, SIRT1, EGFR, PTGS1	53	175	19453	12.5842	0.16709	0.00240418	0.00214876
GOTERM_BP_DIRECT	GO:1903223~positive regulation of oxidative stress-induced neuron death	3	5.66038	0.000104408	APP, TNF, TLR4	53	6	19453	183.519	0.169607	0.00241224	0.00215596
GOTERM_BP_DIRECT	GO:0090050~positive regulation of cell migration involved in sprouting angiogenesis	4	7.54717	0.000110997	ABL1, KDR, HMOX1, PTGS2	53	35	19453	41.9472	0.17929	0.00250361	0.00223763
GOTERM_BP_DIRECT	GO:0033138~positive regulation of peptidyl-serine phosphorylation	5	9.43396	0.000111178	APP, HSP90AA1, PTGS2, TNF, EGFR	53	93	19453	19.7332	0.179554	0.00250361	0.00223763
GOTERM_BP_DIRECT	GO:0071276~cellular response to cadmium ion	4	7.54717	0.00012086	MAPK1, HMOX1, MMP9, EGFR	53	36	19453	40.782	0.193574	0.00268762	0.00240209
GOTERM_BP_DIRECT	GO:0042327~positive regulation of phosphorylation	4	7.54717	0.00014226	APP, AR, KDR, EGFR	53	38	19453	38.6356	0.223719	0.00308634	0.00275845
GOTERM_BP_DIRECT	GO:0048469~cell maturation	4	7.54717	0.00014226	BTK, KDR, REN, PPARG	53	38	19453	38.6356	0.223719	0.00308634	0.00275845
GOTERM_BP_DIRECT	GO:0032355~response to estradiol	5	9.43396	0.000153041	CASP9, CASP3, STAT3, PTGS2, ESR1	53	101	19453	18.1702	0.238476	0.00328023	0.00293174
GOTERM_BP_DIRECT	GO:0046718~viral entry into host cell	5	9.43396	0.000165072	ITGB1, CXCR4, EGFR, CTSB, ICAM1	53	103	19453	17.8174	0.254613	0.00349599	0.00312458
GOTERM_BP_DIRECT	GO:0010742~macrophage derived foam cell differentiation	3	5.66038	0.000194229	STAT1, EP300, PPARG	53	8	19453	137.639	0.292318	0.00401782	0.00359097
GOTERM_BP_DIRECT	GO:2000272~negative regulation of receptor activity	3	5.66038	0.000194229	PPARG, PPARA, TNF	53	8	19453	137.639	0.292318	0.00401782	0.00359097
GOTERM_MF_DIRECT	GO:0030235~nitric-oxide synthase regulator activity	3	5.66038	0.000204256	HSP90AA1, ESR1, EGFR	53	8	18967	134.2	0.07147	0.00285959	0.00249035
GOTERM_BP_DIRECT	GO:0042307~positive regulation of protein import into nucleus	4	7.54717	0.000206159	HSP90AA1, EP300, JAK2, PTGS2	53	43	19453	34.143	0.307191	0.00421559	0.00376773
GOTERM_BP_DIRECT	GO:0035556~intracellular signal transduction	8	15.0943	0.000216322	GSK3B, LCK, ERBB2, BTK, MAPK1, HMOX1, JAK2, RELA	53	462	19453	6.35563	0.319614	0.00437315	0.00390855
GOTERM_BP_DIRECT	GO:0009755~hormone-mediated signaling pathway	4	7.54717	0.000236155	RXRA, REN, PPARG, PPARA	53	45	19453	32.6256	0.34322	0.00472045	0.00421895
GOTERM_MF_DIRECT	GO:0002020~protease binding	5	9.43396	0.000259386	ITGB1, GSK3B, CASP3, SERPINE1, TNF	53	113	18967	15.8349	0.0898715	0.00349691	0.00304539
GOTERM_MF_DIRECT	GO:0004715~non-membrane spanning protein tyrosine kinase activity	4	7.54717	0.000271476	LCK, BTK, ABL1, JAK2	53	46	18967	31.1189	0.0938578	0.00352918	0.00307349
GOTERM_CC_DIRECT	GO:0070062~extracellular exosome	16	30.1887	0.000292752	ITGB1, APP, HSP90AA1, ACE, VCAM1, ABCB1, SERPINE1, CXCR4, MMP9, PTGS1, ICAM1, CDC42, PTPRC, LCK, PRKACA, CTSB	53	2240	20647	2.78261	0.0637558	0.00411683	0.00347643
GOTERM_BP_DIRECT	GO:0043536~positive regulation of blood vessel endothelial cell migration	4	7.54717	0.000304317	KDR, HIF1A, SIRT1, NFE2L2	53	49	19453	29.9623	0.41828	0.00595133	0.00531907
GOTERM_BP_DIRECT	GO:0007507~heart development	6	11.3208	0.000304425	CASP3, MMP2, ERBB2, EP300, PPARG, PPARA	53	221	19453	9.96483	0.418392	0.00595133	0.00531907
GOTERM_BP_DIRECT	GO:0008542~visual learning	4	7.54717	0.000323132	ITGB1, APP, HMGCR, HIF1A	53	50	19453	29.363	0.437446	0.00624838	0.00558456
GOTERM_MF_DIRECT	GO:0001228~transcriptional activator activity, RNA polymerase II transcription regulatory region sequence-specific binding	8	15.0943	0.000330113	AR, STAT3, PPARA, HIF1A, ESR1, RELA, NFKB1, NFE2L2	53	483	18967	5.92742	0.112947	0.00414348	0.00360847
GOTERM_BP_DIRECT	GO:0008630~intrinsic apoptotic signaling pathway in response to DNA damage	4	7.54717	0.000342681	CASP9, ABL1, HMOX1, TNF	53	51	19453	28.7873	0.456691	0.00655516	0.00585875
GOTERM_MF_DIRECT	GO:0043565~sequence-specific DNA binding	7	13.2075	0.000343436	AR, RXRA, PPARG, PPARA, HIF1A, ESR1, NFE2L2	53	344	18967	7.2822	0.117228	0.00416703	0.00362898
GOTERM_BP_DIRECT	GO:0097191~extrinsic apoptotic signaling pathway	4	7.54717	0.000362978	GSK3B, PTPRC, JAK2, TNF	53	52	19453	28.2337	0.475976	0.00672643	0.00601182
GOTERM_BP_DIRECT	GO:0034605~cellular response to heat	4	7.54717	0.000362978	HSP90AA1, HMOX1, PRKACA, PTGS2	53	52	19453	28.2337	0.475976	0.00672643	0.00601182
GOTERM_BP_DIRECT	GO:0031648~protein destabilization	4	7.54717	0.000362978	MDM2, EP300, SIRT1, MTOR	53	52	19453	28.2337	0.475976	0.00672643	0.00601182
GOTERM_BP_DIRECT	GO:1903799~negative regulation of production of miRNAs involved in gene silencing by miRNA	3	5.66038	0.000379565	TERT, ESR1, TNF	53	11	19453	100.101	0.491227	0.0069613	0.00622173
GOTERM_BP_DIRECT	GO:0031667~response to nutrient levels	4	7.54717	0.000384032	NTRK1, ACE, TNF, MTOR	53	53	19453	27.701	0.495259	0.00697136	0.00623073
GOTERM_MF_DIRECT	GO:0003682~chromatin binding	8	15.0943	0.000396831	APP, AR, EP300, PPARG, ESR1, RELA, EGFR, NFKB1	53	498	18967	5.74888	0.13418	0.00465957	0.00405792
GOTERM_BP_DIRECT	GO:0070371~ERK1 and ERK2 cascade	4	7.54717	0.000405858	ABL1, KDR, MAPK1, TLR4	53	54	19453	27.188	0.514499	0.00729314	0.00651832
GOTERM_MF_DIRECT	GO:0004714~transmembrane receptor protein tyrosine kinase activity	4	7.54717	0.000436787	NTRK1, ERBB2, KDR, EGFR	53	54	18967	26.5087	0.146652	0.00496845	0.00432692
GOTERM_BP_DIRECT	GO:0048146~positive regulation of fibroblast proliferation	4	7.54717	0.000451866	CDK4, ABL1, ESR1, EGFR	53	56	19453	26.217	0.55269	0.00793048	0.00708795
GOTERM_BP_DIRECT	GO:0043124~negative regulation of I-kappaB kinase/NF-kappaB signaling	4	7.54717	0.000451866	STAT1, ABL1, ESR1, SIRT1	53	56	19453	26.217	0.55269	0.00793048	0.00708795
GOTERM_BP_DIRECT	GO:2000273~positive regulation of receptor activity	3	5.66038	0.000454699	ITGB1, JAK2, HIF1A	53	12	19453	91.7594	0.554941	0.00793048	0.00708795
GOTERM_BP_DIRECT	GO:0007169~transmembrane receptor protein tyrosine kinase signaling pathway	5	9.43396	0.000490426	NTRK1, LCK, ERBB2, KDR, EGFR	53	137	19453	13.3955	0.582375	0.00847055	0.00757065
GOTERM_BP_DIRECT	GO:1901215~negative regulation of neuron death	4	7.54717	0.000501096	GSK3B, APP, PPARA, SIRT1	53	58	19453	25.3129	0.590236	0.00851969	0.00761457
GOTERM_BP_DIRECT	GO:0006357~regulation of transcription from RNA polymerase II promoter	14	26.4151	0.000502849	APP, STAT1, STAT3, HIF1A, ESR1, TNF, RELA, NFKB1, AR, RXRA, MDM2, MAPK1, PPARG, NFE2L2	53	1736	19453	2.95998	0.591513	0.00851969	0.00761457
GOTERM_CC_DIRECT	GO:0000791~euchromatin	4	7.54717	0.00051311	JAK2, HIF1A, ESR1, SIRT1	53	62	20647	25.1333	0.109061	0.00679116	0.00573476
GOTERM_BP_DIRECT	GO:0050852~T cell receptor signaling pathway	5	9.43396	0.000561382	PTPRC, LCK, BTK, ABL1, MAPK1	53	142	19453	12.9239	0.631952	0.00939731	0.00839894
GOTERM_BP_DIRECT	GO:0007165~signal transduction	12	22.6415	0.000565212	GSK3B, AR, STAT1, CDK4, ERBB2, STAT3, MAPK1, PPARG, JAK2, HIF1A, ESR1, EGFR	53	1307	19453	3.3699	0.634453	0.00939731	0.00839894
GOTERM_BP_DIRECT	GO:0007584~response to nutrient	4	7.54717	0.000609584	VCAM1, STAT1, PPARG, MTOR	53	62	19453	23.6799	0.66223	0.0100412	0.00897444
GOTERM_MF_DIRECT	GO:0008270~zinc ion binding	10	18.8679	0.000622388	AR, RXRA, ACE, MMP2, MDM2, EP300, PPARG, PPARA, ESR1, MMP9	53	888	18967	4.03004	0.20228	0.00686512	0.00597869
GOTERM_BP_DIRECT	GO:0071498~cellular response to fluid shear stress	3	5.66038	0.00062479	MMP2, PTGS2, NFE2L2	53	14	19453	78.6509	0.671255	0.0101973	0.00911391
GOTERM_MF_DIRECT	GO:0016702~oxidoreductase activity, acting on single donors with incorporation of molecular oxygen, incorporation of two atoms of oxygen	3	5.66038	0.000656873	PTGS2, IDO1, PTGS1	53	14	18967	76.686	0.21221	0.00703241	0.00612438
GOTERM_BP_DIRECT	GO:0071230~cellular response to amino acid stimulus	4	7.54717	0.00066902	MMP2, TNF, EGFR, MTOR	53	64	19453	22.9399	0.69616	0.0108199	0.00967038
GOTERM_BP_DIRECT	GO:0045348~positive regulation of MHC class II biosynthetic process	3	5.66038	0.000719679	JAK2, SIRT1, TLR4	53	15	19453	73.4075	0.722376	0.0114313	0.0102169
GOTERM_BP_DIRECT	GO:0050966~detection of mechanical stimulus involved in sensory perception of pain	3	5.66038	0.000719679	NTRK1, CXCR4, TNF	53	15	19453	73.4075	0.722376	0.0114313	0.0102169
GOTERM_BP_DIRECT	GO:0042752~regulation of circadian rhythm	4	7.54717	0.000732032	GSK3B, PPARG, PPARA, MTOR	53	66	19453	22.2447	0.728419	0.0115247	0.0103003
GOTERM_CC_DIRECT	GO:0005925~focal adhesion	7	13.2075	0.000748883	CDC42, ITGB1, PTPRC, MAPK1, JAK2, EGFR, ICAM1	53	434	20647	6.28332	0.155121	0.00936103	0.00790487
GOTERM_BP_DIRECT	GO:0007204~positive regulation of cytosolic calcium ion concentration	5	9.43396	0.000779664	APP, ABL1, CXCR4, JAK2, ESR1	53	155	19453	11.8399	0.750512	0.0121669	0.0108743
GOTERM_BP_DIRECT	GO:0019221~cytokine-mediated signaling pathway	5	9.43396	0.000877669	STAT1, STAT3, JAK2, PRKACA, RELA	53	160	19453	11.4699	0.79048	0.0135772	0.0121347
GOTERM_CC_DIRECT	GO:0005901~caveola	4	7.54717	0.000895257	MAPK1, HMOX1, JAK2, PTGS2	53	75	20647	20.7769	0.182515	0.0106017	0.00895257
GOTERM_BP_DIRECT	GO:0007623~circadian rhythm	4	7.54717	0.000905764	NTRK1, GSK3B, EP300, TNF	53	71	19453	20.6782	0.800709	0.013891	0.0124152
GOTERM_MF_DIRECT	GO:0042803~protein homodimerization activity	9	16.9811	0.000919618	NTRK1, APP, HSP90AA1, TERT, STAT1, STAT3, HMOX1, PTGS2, RELA	53	749	18967	4.30015	0.283928	0.00956403	0.00832911
GOTERM_BP_DIRECT	GO:0018107~peptidyl-threonine phosphorylation	4	7.54717	0.00094337	GSK3B, MAPK1, PRKACA, MTOR	53	72	19453	20.391	0.813624	0.0142225	0.0127115
GOTERM_BP_DIRECT	GO:0033674~positive regulation of kinase activity	4	7.54717	0.00094337	NTRK1, ERBB2, KDR, EGFR	53	72	19453	20.391	0.813624	0.0142225	0.0127115
GOTERM_MF_DIRECT	GO:0005178~integrin binding	5	9.43396	0.00096355	ITGB1, APP, VCAM1, KDR, ICAM1	53	160	18967	11.1834	0.295268	0.00974256	0.00848459
GOTERM_CC_DIRECT	GO:0045177~apical part of cell	4	7.54717	0.000966405	CDC42, APP, VCAM1, REN	53	77	20647	20.2372	0.19551	0.0108721	0.00918085
GOTERM_BP_DIRECT	GO:1904385~cellular response to angiotensin	3	5.66038	0.00104331	RELA, NFKB1, NFE2L2	53	18	19453	61.173	0.844024	0.015597	0.01394
GOTERM_BP_DIRECT	GO:0030163~protein catabolic process	4	7.54717	0.00106209	CASP3, MMP2, RELA, MTOR	53	75	19453	19.5753	0.849158	0.0157454	0.0140727
GOTERM_BP_DIRECT	GO:0032868~response to insulin	4	7.54717	0.00110366	PPARA, SIRT1, RELA, MTOR	53	76	19453	19.3178	0.859928	0.0162265	0.0145026
GOTERM_BP_DIRECT	GO:1904019~epithelial cell apoptotic process	3	5.66038	0.00116406	CASP9, CASP3, HMOX1	53	19	19453	57.9533	0.87422	0.0169742	0.0151709
GOTERM_BP_DIRECT	GO:0006974~cellular response to DNA damage stimulus	6	11.3208	0.00117661	CASP9, CASP3, ABL1, MAPK1, SIRT1, MTOR	53	298	19453	7.39002	0.877003	0.0170178	0.0152098
GOTERM_BP_DIRECT	GO:0033209~tumor necrosis factor-mediated signaling pathway	4	7.54717	0.0012345	STAT1, JAK2, TNF, RELA	53	79	19453	18.5842	0.889061	0.0177111	0.0158295
GOTERM_BP_DIRECT	GO:0030220~platelet formation	3	5.66038	0.00129118	CASP9, CASP3, EP300	53	20	19453	55.0557	0.89972	0.0182303	0.0162935
GOTERM_BP_DIRECT	GO:0050901~leukocyte tethering or rolling	3	5.66038	0.00129118	ITGB1, VCAM1, TNF	53	20	19453	55.0557	0.89972	0.0182303	0.0162935
GOTERM_BP_DIRECT	GO:0048511~rhythmic process	4	7.54717	0.00132694	GSK3B, EP300, PPARG, MTOR	53	81	19453	18.1253	0.905911	0.0184424	0.0164831
GOTERM_BP_DIRECT	GO:0043491~protein kinase B signaling	4	7.54717	0.00132694	ERBB2, STAT3, KDR, TNF	53	81	19453	18.1253	0.905911	0.0184424	0.0164831
GOTERM_CC_DIRECT	GO:0031594~neuromuscular junction	4	7.54717	0.00133067	ITGB1, APP, ERBB2, PRKACA	53	86	20647	18.1194	0.258886	0.0142572	0.0120394
GOTERM_MF_DIRECT	GO:0001618~virus receptor activity	4	7.54717	0.00137604	ITGB1, CXCR4, EGFR, ICAM1	53	80	18967	17.8934	0.393376	0.0135372	0.0117893
GOTERM_BP_DIRECT	GO:0071347~cellular response to interleukin-1	4	7.54717	0.00142362	MMP2, HIF1A, RELA, NFKB1	53	83	19453	17.6886	0.920806	0.0192005	0.0171607
GOTERM_BP_DIRECT	GO:0043401~steroid hormone mediated signaling pathway	3	5.66038	0.00142466	RXRA, MAPK1, PPARA	53	21	19453	52.434	0.920952	0.0192005	0.0171607
GOTERM_BP_DIRECT	GO:0046827~positive regulation of protein export from nucleus	3	5.66038	0.00142466	GSK3B, MDM2, PRKACA	53	21	19453	52.434	0.920952	0.0192005	0.0171607
GOTERM_BP_DIRECT	GO:0033554~cellular response to stress	3	5.66038	0.00142466	HIF1A, RELA, NFKB1	53	21	19453	52.434	0.920952	0.0192005	0.0171607
GOTERM_BP_DIRECT	GO:0071391~cellular response to estrogen stimulus	3	5.66038	0.00156445	AR, MDM2, ESR1	53	22	19453	50.0506	0.938388	0.020616	0.0184258
GOTERM_BP_DIRECT	GO:0045722~positive regulation of gluconeogenesis	3	5.66038	0.00156445	PPARA, PRKACA, SIRT1	53	22	19453	50.0506	0.938388	0.020616	0.0184258
GOTERM_BP_DIRECT	GO:1902004~positive regulation of beta-amyloid formation	3	5.66038	0.00156445	CASP3, TNF, RELA	53	22	19453	50.0506	0.938388	0.020616	0.0184258
GOTERM_BP_DIRECT	GO:0030198~extracellular matrix organization	5	9.43396	0.00165545	ITGB1, APP, MMP2, TNF, MMP9	53	190	19453	9.65889	0.947615	0.0216547	0.0193541
GOTERM_MF_DIRECT	GO:0051117~ATPase binding	4	7.54717	0.00169433	AR, LCK, ESR1, EGFR	53	86	18967	16.645	0.459663	0.0162299	0.0141342
GOTERM_MF_DIRECT	GO:0051019~mitogen-activated protein kinase binding	3	5.66038	0.00179765	ACE, ABL1, SIRT1	53	23	18967	46.6784	0.479588	0.0163586	0.0142464
GOTERM_MF_DIRECT	GO:0003707~steroid hormone receptor activity	3	5.66038	0.00179765	RXRA, PPARA, ESR1	53	23	18967	46.6784	0.479588	0.0163586	0.0142464
GOTERM_BP_DIRECT	GO:0045821~positive regulation of glycolytic process	3	5.66038	0.00186284	APP, HIF1A, MTOR	53	24	19453	45.8797	0.963809	0.0240144	0.0214631
GOTERM_BP_DIRECT	GO:1900181~negative regulation of protein localization to nucleus	3	5.66038	0.00186284	GSK3B, APP, MTOR	53	24	19453	45.8797	0.963809	0.0240144	0.0214631
GOTERM_BP_DIRECT	GO:0019722~calcium-mediated signaling	4	7.54717	0.00191316	APP, BTK, CXCR4, TNF	53	92	19453	15.9582	0.966915	0.0243108	0.021728
GOTERM_BP_DIRECT	GO:0030307~positive regulation of cell growth	4	7.54717	0.00191316	CDC42, ERBB2, EGFR, MTOR	53	92	19453	15.9582	0.966915	0.0243108	0.021728
GOTERM_MF_DIRECT	GO:0008013~beta-catenin binding	4	7.54717	0.00205521	GSK3B, AR, EP300, ESR1	53	92	18967	15.5595	0.526124	0.0182463	0.0158903
GOTERM_BP_DIRECT	GO:0098586~cellular response to virus	4	7.54717	0.00209686	HSP90AA1, JAK2, HIF1A, NFKB1	53	95	19453	15.4542	0.976159	0.0264561	0.0236455
GOTERM_BP_DIRECT	GO:0050731~positive regulation of peptidyl-tyrosine phosphorylation	4	7.54717	0.00216045	PTPRC, ABL1, JAK2, MTOR	53	96	19453	15.2932	0.978715	0.0268209	0.0239714
GOTERM_BP_DIRECT	GO:0043123~positive regulation of I-kappaB kinase/NF-kappaB signaling	5	9.43396	0.00218357	ABL1, HMOX1, TNF, TLR4, RELA	53	205	19453	8.95214	0.979575	0.0268209	0.0239714
GOTERM_BP_DIRECT	GO:0051896~regulation of protein kinase B signaling	3	5.66038	0.00218607	NTRK1, EGFR, MTOR	53	26	19453	42.3505	0.979666	0.0268209	0.0239714
GOTERM_BP_DIRECT	GO:0043393~regulation of protein binding	3	5.66038	0.00218607	CDC42, APP, PRKACA	53	26	19453	42.3505	0.979666	0.0268209	0.0239714
GOTERM_MF_DIRECT	GO:0000981~RNA polymerase II transcription factor activity, sequence-specific DNA binding	11	20.7547	0.00228845	AR, RXRA, STAT1, STAT3, PPARG, PPARA, HIF1A, ESR1, RELA, NFKB1, NFE2L2	53	1286	18967	3.06108	0.564674	0.0198333	0.0172724
GOTERM_BP_DIRECT	GO:0040014~regulation of multicellular organism growth	3	5.66038	0.00235693	APP, CDK4, STAT3	53	27	19453	40.782	0.985009	0.0283481	0.0253364
GOTERM_BP_DIRECT	GO:0010875~positive regulation of cholesterol efflux	3	5.66038	0.00235693	RXRA, PPARG, SIRT1	53	27	19453	40.782	0.985009	0.0283481	0.0253364
GOTERM_BP_DIRECT	GO:0046330~positive regulation of JNK cascade	4	7.54717	0.00235836	CDC42, APP, TNF, TLR4	53	99	19453	14.8298	0.985047	0.0283481	0.0253364
GOTERM_BP_DIRECT	GO:0071346~cellular response to interferon-gamma	4	7.54717	0.00242674	CDC42, STAT1, TNF, TLR4	53	100	19453	14.6815	0.986765	0.0289743	0.0258961
GOTERM_BP_DIRECT	GO:2000773~negative regulation of cellular senescence	3	5.66038	0.0025339	TERT, ABL1, SIRT1	53	28	19453	39.3255	0.989068	0.0296567	0.026506
GOTERM_BP_DIRECT	GO:0043200~response to amino acid	3	5.66038	0.0025339	CASP3, RELA, MTOR	53	28	19453	39.3255	0.989068	0.0296567	0.026506
GOTERM_BP_DIRECT	GO:0050900~leukocyte migration	3	5.66038	0.0025339	LCK, MMP9, ICAM1	53	28	19453	39.3255	0.989068	0.0296567	0.026506
GOTERM_BP_DIRECT	GO:0050727~regulation of inflammatory response	4	7.54717	0.00263924	JAK2, PTGS2, ESR1, RELA	53	103	19453	14.2539	0.990942	0.0306876	0.0274274
GOTERM_CC_DIRECT	GO:0043025~neuronal cell body	6	11.3208	0.00268932	NTRK1, CDC42, HSP90AA1, CASP3, ABL1, TNF	53	382	20647	6.11884	0.454423	0.0270758	0.022864
GOTERM_BP_DIRECT	GO:0048714~positive regulation of oligodendrocyte differentiation	3	5.66038	0.00271696	CXCR4, PPARG, MTOR	53	29	19453	37.9694	0.992115	0.0313862	0.0280517
GOTERM_CC_DIRECT	GO:0016020~membrane	19	35.8491	0.00276775	ITGB1, APP, HSP90AA1, ACE, VCAM1, ABCB1, CYP3A4, ESR1, TNF, EGFR, MTOR, ICAM1, CDC42, PTPRC, ERBB2, HMOX1, REN, JAK2, PRKACA	53	3677	20647	2.01299	0.463992	0.0270758	0.022864
GOTERM_BP_DIRECT	GO:0032869~cellular response to insulin stimulus	4	7.54717	0.0028629	STAT1, CDK4, PPARG, MTOR	53	106	19453	13.8505	0.993923	0.0327208	0.0292445
GOTERM_BP_DIRECT	GO:0001774~microglial cell activation	3	5.66038	0.00290606	APP, JAK2, TNF	53	30	19453	36.7038	0.994374	0.0327208	0.0292445
GOTERM_BP_DIRECT	GO:2001238~positive regulation of extrinsic apoptotic signaling pathway	3	5.66038	0.00290606	PTPRC, TNF, TLR4	53	30	19453	36.7038	0.994374	0.0327208	0.0292445
GOTERM_BP_DIRECT	GO:0034113~heterotypic cell-cell adhesion	3	5.66038	0.00290606	ITGB1, VCAM1, PTPRC	53	30	19453	36.7038	0.994374	0.0327208	0.0292445
GOTERM_BP_DIRECT	GO:0030154~cell differentiation	8	15.0943	0.00297084	NTRK1, RXRA, LCK, STAT3, PPARG, JAK2, PPARA, EGFR	53	723	19453	4.06128	0.994988	0.0332398	0.0297084
GOTERM_MF_DIRECT	GO:0005496~steroid binding	3	5.66038	0.00305316	AR, CYP3A4, ESR1	53	30	18967	35.7868	0.670438	0.0258453	0.0225081
GOTERM_BP_DIRECT	GO:0010575~positive regulation of vascular endothelial growth factor production	3	5.66038	0.00310118	PTGS2, HIF1A, RELA	53	31	19453	35.5198	0.996029	0.0342671	0.0306266
GOTERM_BP_DIRECT	GO:0070372~regulation of ERK1 and ERK2 cascade	3	5.66038	0.00310118	ERBB2, HMGCR, EGFR	53	31	19453	35.5198	0.996029	0.0342671	0.0306266
GOTERM_CC_DIRECT	GO:0005739~mitochondrion	11	20.7547	0.00320662	CASP9, GSK3B, APP, HSP90AA1, RXRA, MMP2, ABL1, MAPK1, PRKACA, SIRT1, NFKB1	53	1466	20647	2.92307	0.514536	0.0300621	0.0253858
GOTERM_BP_DIRECT	GO:0010592~positive regulation of lamellipodium assembly	3	5.66038	0.00330229	CDC42, HSP90AA1, MTOR	53	32	19453	34.4098	0.997227	0.0358218	0.0320161
GOTERM_BP_DIRECT	GO:0030225~macrophage differentiation	3	5.66038	0.00330229	CDC42, SIRT1, MMP9	53	32	19453	34.4098	0.997227	0.0358218	0.0320161
GOTERM_BP_DIRECT	GO:0045907~positive regulation of vasoconstriction	3	5.66038	0.00330229	ACE, ABL1, PTGS2	53	32	19453	34.4098	0.997227	0.0358218	0.0320161
GOTERM_BP_DIRECT	GO:0008584~male gonad development	4	7.54717	0.00334449	AR, ACE, REN, ESR1	53	112	19453	13.1085	0.997428	0.0360597	0.0322287
GOTERM_BP_DIRECT	GO:0043388~positive regulation of DNA binding	3	5.66038	0.00350935	PPARG, JAK2, MMP9	53	33	19453	33.3671	0.998084	0.0376092	0.0336136
GOTERM_BP_DIRECT	GO:0010033~response to organic substance	3	5.66038	0.00372233	CDK4, MMP9, RELA	53	34	19453	32.3857	0.99869	0.0389531	0.0348147
GOTERM_BP_DIRECT	GO:0045931~positive regulation of mitotic cell cycle	3	5.66038	0.00372233	APP, MDM2, ABL1	53	34	19453	32.3857	0.99869	0.0389531	0.0348147
GOTERM_BP_DIRECT	GO:0035924~cellular response to vascular endothelial growth factor stimulus	3	5.66038	0.00372233	VCAM1, KDR, RELA	53	34	19453	32.3857	0.99869	0.0389531	0.0348147
GOTERM_BP_DIRECT	GO:0030522~intracellular receptor signaling pathway	3	5.66038	0.00372233	AR, STAT3, PPARA	53	34	19453	32.3857	0.99869	0.0389531	0.0348147
GOTERM_CC_DIRECT	GO:1904813~ficolin-1-rich granule lumen	4	7.54717	0.00385647	HSP90AA1, MAPK1, MMP9, CTSB	53	125	20647	12.4661	0.58079	0.0347082	0.0293092
GOTERM_BP_DIRECT	GO:0045648~positive regulation of erythrocyte differentiation	3	5.66038	0.0039412	STAT1, STAT3, HIF1A	53	35	19453	31.4604	0.999114	0.0410023	0.0366462
GOTERM_MF_DIRECT	GO:0003690~double-stranded DNA binding	4	7.54717	0.00415538	RXRA, STAT1, PPARG, EGFR	53	118	18967	12.1311	0.779431	0.0343763	0.0299376
GOTERM_CC_DIRECT	GO:0098978~glutamatergic synapse	6	11.3208	0.00428094	CDC42, ITGB1, GSK3B, JAK2, PRKACA, RELA	53	426	20647	5.48685	0.619123	0.0370466	0.0312838
GOTERM_MF_DIRECT	GO:0051059~NF-kappaB binding	3	5.66038	0.00437564	GSK3B, EP300, RELA	53	36	18967	29.8223	0.79645	0.0353941	0.030824
GOTERM_BP_DIRECT	GO:0034612~response to tumor necrosis factor	3	5.66038	0.00439647	CASP3, JAK2, PTGS2	53	37	19453	29.7598	0.999607	0.0454728	0.0406418
GOTERM_BP_DIRECT	GO:0031333~negative regulation of protein complex assembly	3	5.66038	0.00463282	CDC42, GSK3B, EP300	53	38	19453	28.9767	0.999743	0.0476404	0.0425791
GOTERM_BP_DIRECT	GO:2000648~positive regulation of stem cell proliferation	3	5.66038	0.00487492	PTPRC, TERT, KDR	53	39	19453	28.2337	0.999833	0.0498419	0.0445467
GOTERM_CC_DIRECT	GO:0010008~endosome membrane	5	9.43396	0.00492013	NTRK1, ITGB1, ERBB2, TLR4, EGFR	53	273	20647	7.13491	0.670363	0.0410011	0.0346232
GOTERM_MF_DIRECT	GO:0019904~protein domain specific binding	5	9.43396	0.00499777	MDM2, PPARA, PRKACA, HIF1A, NFE2L2	53	252	18967	7.10055	0.83777	0.0395476	0.0344412
GOTERM_BP_DIRECT	GO:0071392~cellular response to estradiol stimulus	3	5.66038	0.00512276	MMP2, ESR1, EGFR	53	40	19453	27.5278	0.999893	0.0520766	0.046544
GOTERM_BP_DIRECT	GO:0071887~leukocyte apoptotic process	2	3.77358	0.00533921	CASP9, CASP3	53	2	19453	367.038	0.999927	0.0534326	0.047756
GOTERM_BP_DIRECT	GO:0002246~wound healing involved in inflammatory response	2	3.77358	0.00533921	HMOX1, TLR4	53	2	19453	367.038	0.999927	0.0534326	0.047756
GOTERM_BP_DIRECT	GO:0051591~response to cAMP	3	5.66038	0.0053763	STAT1, REN, RELA	53	41	19453	26.8564	0.999932	0.0534326	0.047756
GOTERM_BP_DIRECT	GO:0030574~collagen catabolic process	3	5.66038	0.0053763	MMP2, MMP9, CTSB	53	41	19453	26.8564	0.999932	0.0534326	0.047756
GOTERM_MF_DIRECT	GO:0004666~prostaglandin-endoperoxide synthase activity	2	3.77358	0.00547584	PTGS2, PTGS1	53	2	18967	357.868	0.86374	0.0424086	0.0369328
GOTERM_BP_DIRECT	GO:0031663~lipopolysaccharide-mediated signaling pathway	3	5.66038	0.00563551	MAPK1, TNF, TLR4	53	42	19453	26.217	0.999957	0.0556976	0.0497803
GOTERM_MF_DIRECT	GO:0042169~SH2 domain binding	3	5.66038	0.00564573	LCK, ABL1, JAK2	53	41	18967	26.1855	0.871934	0.0428135	0.0372853
GOTERM_MF_DIRECT	GO:0048156~tau protein binding	3	5.66038	0.00619551	GSK3B, HSP90AA1, EP300	53	43	18967	24.9675	0.895228	0.0460238	0.0400812
GOTERM_MF_DIRECT	GO:0001784~phosphotyrosine binding	3	5.66038	0.007672	LCK, ABL1, MAPK1	53	48	18967	22.3667	0.938926	0.0558522	0.0486405
KEGG_Pathway	hsa05200:Pathways in cancer	33	62.2642	2.63316e-26	ITGB1, GSK3B, CXCR4, PTGS2, HIF1A, RELA, EGFR, CASP9, CDC42, RXRA, TERT, CASP3, ERBB2, ABL1, MAPK1, HMOX1, EP300, JAK2, PRKACA, NTRK1, HSP90AA1, STAT1, MMP2, STAT3, MMP9, ESR1, MTOR, NFKB1, AR, CDK4, MDM2, PPARG, NFE2L2	53	531	8644	10.1358	6.10892e-24	6.10892e-24	2.9228e-24
KEGG_Pathway	hsa05417:Lipid and atherosclerosis	18	33.9623	2.86414e-15	GSK3B, HSP90AA1, VCAM1, STAT3, TNF, MMP9, RELA, NFKB1, ICAM1, CDC42, CASP9, RXRA, CASP3, MAPK1, PPARG, JAK2, TLR4, NFE2L2	53	215	8644	13.6544	6.69687e-13	3.3224e-13	1.5896e-13
KEGG_Pathway	hsa04933:AGE-RAGE signaling pathway in diabetic complications	14	26.4151	1.30277e-14	VCAM1, STAT1, MMP2, STAT3, SERPINE1, TNF, RELA, NFKB1, ICAM1, CDC42, CDK4, CASP3, MAPK1, JAK2	53	100	8644	22.8332	3.01359e-12	1.00747e-12	4.82024e-13
KEGG_Pathway	hsa05205:Proteoglycans in cancer	17	32.0755	2.72901e-14	ITGB1, MMP2, STAT3, HIF1A, ESR1, TNF, MMP9, EGFR, MTOR, CDC42, CASP3, ERBB2, MDM2, KDR, MAPK1, PRKACA, TLR4	53	205	8644	13.5249	6.33626e-12	1.58283e-12	7.573e-13
KEGG_Pathway	hsa05215:Prostate cancer	13	24.5283	2.83099e-13	GSK3B, HSP90AA1, MMP9, EGFR, MTOR, RELA, NFKB1, CASP9, AR, ERBB2, MDM2, EP300, MAPK1	53	97	8644	21.858	6.56808e-11	1.31358e-11	6.28479e-12
KEGG_Pathway	hsa05167:Kaposi sarcoma-associated herpesvirus infection	15	28.3019	4.30888e-12	GSK3B, STAT1, STAT3, PTGS2, HIF1A, MTOR, RELA, NFKB1, ICAM1, CASP9, CDK4, CASP3, EP300, MAPK1, JAK2	53	194	8644	12.6104	9.99662e-10	1.6661e-10	7.97142e-11
KEGG_Pathway	hsa05212:Pancreatic cancer	11	20.7547	1.7642e-11	CDC42, CASP9, STAT1, CDK4, ERBB2, STAT3, MAPK1, RELA, EGFR, NFKB1, MTOR	53	76	8644	23.6058	4.09294e-09	5.84708e-10	2.79752e-10
KEGG_Pathway	hsa04066:HIF-1 signaling pathway	12	22.6415	3.01125e-11	ERBB2, STAT3, SERPINE1, EP300, MAPK1, HMOX1, HIF1A, TLR4, RELA, EGFR, NFKB1, MTOR	53	109	8644	17.9553	6.98609e-09	8.31488e-10	3.97824e-10
KEGG_Pathway	hsa05163:Human cytomegalovirus infection	15	28.3019	3.2256e-11	GSK3B, STAT3, CXCR4, PTGS2, TNF, EGFR, MTOR, RELA, NFKB1, CASP9, CDK4, CASP3, MDM2, MAPK1, PRKACA	53	225	8644	10.873	7.48339e-09	8.31488e-10	3.97824e-10
KEGG_Pathway	hsa05165:Human papillomavirus infection	17	32.0755	4.41463e-11	ITGB1, GSK3B, STAT1, PTGS2, TNF, EGFR, MTOR, RELA, NFKB1, CDC42, TERT, CDK4, CASP3, MDM2, EP300, MAPK1, PRKACA	53	331	8644	8.37645	1.0242e-08	1.02419e-09	4.90024e-10
KEGG_Pathway	hsa05235:PD-L1 expression and PD-1 checkpoint pathway in cancer	11	20.7547	8.86968e-11	STAT1, LCK, STAT3, MAPK1, JAK2, HIF1A, TLR4, RELA, EGFR, NFKB1, MTOR	53	89	8644	20.1577	2.05777e-08	1.8707e-09	8.95032e-10
KEGG_Pathway	hsa05160:Hepatitis C	13	24.5283	1.00437e-10	GSK3B, STAT1, STAT3, TNF, EGFR, RELA, NFKB1, CASP9, RXRA, CDK4, CASP3, MAPK1, PPARA	53	158	8644	13.4192	2.33014e-08	1.94178e-09	9.29042e-10
KEGG_Pathway	hsa04151:PI3K-Akt signaling pathway	17	32.0755	1.48744e-10	ITGB1, NTRK1, GSK3B, HSP90AA1, EGFR, MTOR, RELA, NFKB1, CASP9, RXRA, CDK4, ERBB2, MDM2, KDR, MAPK1, JAK2, TLR4	53	359	8644	7.72313	3.45086e-08	2.65451e-09	1.27004e-09
KEGG_Pathway	hsa05207:Chemical carcinogenesis - receptor activation	14	26.4151	2.19913e-10	HSP90AA1, STAT3, CYP3A4, ESR1, EGFR, MTOR, RELA, NFKB1, AR, RXRA, MAPK1, JAK2, PPARA, PRKACA	53	212	8644	10.7704	5.10199e-08	3.64428e-09	1.7436e-09
KEGG_Pathway	hsa04659:Th17 cell differentiation	11	20.7547	6.20571e-10	HSP90AA1, RXRA, STAT1, LCK, STAT3, MAPK1, JAK2, HIF1A, RELA, NFKB1, MTOR	53	108	8644	16.6115	1.43972e-07	9.59817e-09	4.59223e-09
KEGG_Pathway	hsa05145:Toxoplasmosis	11	20.7547	8.15012e-10	ITGB1, CASP9, STAT1, CASP3, STAT3, MAPK1, JAK2, TNF, TLR4, RELA, NFKB1	53	111	8644	16.1625	1.89083e-07	1.18177e-08	5.65414e-09
KEGG_Pathway	hsa04919:Thyroid hormone signaling pathway	11	20.7547	1.91338e-09	CASP9, GSK3B, RXRA, STAT1, MDM2, EP300, MAPK1, PRKACA, HIF1A, ESR1, MTOR	53	121	8644	14.8268	4.43903e-07	2.6112e-08	1.24932e-08
KEGG_Pathway	hsa05161:Hepatitis B	12	22.6415	2.21897e-09	CASP9, STAT1, CASP3, STAT3, EP300, MAPK1, JAK2, TNF, TLR4, MMP9, RELA, NFKB1	53	162	8644	12.0811	5.148e-07	2.74304e-08	1.3124e-08
KEGG_Pathway	hsa05206:MicroRNAs in cancer	15	28.3019	2.24646e-09	ABCB1, STAT3, PTGS2, SIRT1, MMP9, EGFR, MTOR, NFKB1, CASP3, ERBB2, MDM2, ABL1, EP300, MAPK1, HMOX1	53	310	8644	7.89166	5.21178e-07	2.74304e-08	1.3124e-08
KEGG_Pathway	hsa05164:Influenza A	12	22.6415	3.93816e-09	CASP9, STAT1, CDK4, CASP3, EP300, MAPK1, JAK2, TNF, TLR4, RELA, NFKB1, ICAM1	53	171	8644	11.4452	9.13652e-07	4.56826e-08	2.18568e-08
KEGG_Pathway	hsa01522:Endocrine resistance	10	18.8679	5.24471e-09	CDK4, MMP2, ERBB2, MDM2, MAPK1, PRKACA, ESR1, MMP9, EGFR, MTOR	53	98	8644	16.6423	1.21677e-06	5.79416e-08	2.7722e-08
KEGG_Pathway	hsa05418:Fluid shear stress and atherosclerosis	11	20.7547	7.43303e-09	HSP90AA1, VCAM1, MMP2, KDR, HMOX1, TNF, MMP9, RELA, NFKB1, ICAM1, NFE2L2	53	139	8644	12.9067	1.72446e-06	7.83847e-08	3.7503e-08
KEGG_Pathway	hsa05140:Leishmaniasis	9	16.9811	1.50173e-08	ITGB1, STAT1, MAPK1, JAK2, PTGS2, TNF, TLR4, RELA, NFKB1	53	77	8644	19.063	3.48401e-06	1.51479e-07	7.24748e-08
KEGG_Pathway	hsa04657:IL-17 signaling pathway	9	16.9811	7.35238e-08	GSK3B, HSP90AA1, CASP3, MAPK1, PTGS2, TNF, MMP9, RELA, NFKB1	53	94	8644	15.6154	1.70574e-05	7.1073e-07	3.40047e-07
KEGG_Pathway	hsa05219:Bladder cancer	7	13.2075	1.34853e-07	CDK4, MMP2, ERBB2, MDM2, MAPK1, MMP9, EGFR	53	41	8644	27.8454	3.12854e-05	1.25144e-06	5.98748e-07
KEGG_Pathway	hsa04920:Adipocytokine signaling pathway	8	15.0943	1.52309e-07	RXRA, STAT3, JAK2, PPARA, TNF, RELA, NFKB1, MTOR	53	69	8644	18.9095	3.53352e-05	1.35907e-06	6.50244e-07
KEGG_Pathway	hsa04064:NF-kappa B signaling pathway	9	16.9811	1.62549e-07	VCAM1, LCK, BTK, PTGS2, TNF, TLR4, RELA, NFKB1, ICAM1	53	104	8644	14.1139	3.77107e-05	1.39581e-06	6.67823e-07
KEGG_Pathway	hsa04917:Prolactin signaling pathway	8	15.0943	1.6846e-07	GSK3B, STAT1, STAT3, MAPK1, JAK2, ESR1, RELA, NFKB1	53	70	8644	18.6394	3.90819e-05	1.39581e-06	6.67823e-07
KEGG_Pathway	hsa05169:Epstein-Barr virus infection	11	20.7547	2.61563e-07	CASP9, STAT1, CDK4, CASP3, STAT3, MDM2, BTK, TNF, RELA, NFKB1, ICAM1	53	202	8644	8.88137	6.06808e-05	2.0925e-06	1.00115e-06
KEGG_Pathway	hsa04668:TNF signaling pathway	9	16.9811	3.31825e-07	VCAM1, CASP3, MAPK1, PTGS2, TNF, MMP9, RELA, NFKB1, ICAM1	53	114	8644	12.8759	7.69805e-05	2.56611e-06	1.22775e-06
KEGG_Pathway	hsa01521:EGFR tyrosine kinase inhibitor resistance	8	15.0943	3.90911e-07	GSK3B, ERBB2, STAT3, KDR, MAPK1, JAK2, EGFR, MTOR	53	79	8644	16.5159	9.06872e-05	2.92552e-06	1.39971e-06
KEGG_Pathway	hsa04660:T cell receptor signaling pathway	9	16.9811	5.25453e-07	CDC42, GSK3B, PTPRC, CDK4, LCK, MAPK1, TNF, RELA, NFKB1	53	121	8644	12.131	0.000121898	3.80954e-06	1.82267e-06
KEGG_Pathway	hsa05152:Tuberculosis	10	18.8679	1.02586e-06	CASP9, STAT1, CASP3, EP300, MAPK1, JAK2, TNF, TLR4, RELA, NFKB1	53	180	8644	9.0608	0.00023797	7.21208e-06	3.45061e-06
KEGG_Pathway	hsa05222:Small cell lung cancer	8	15.0943	1.11313e-06	ITGB1, CASP9, RXRA, CDK4, CASP3, PTGS2, RELA, NFKB1	53	92	8644	14.1821	0.000258213	7.59547e-06	3.63404e-06
KEGG_Pathway	hsa05135:Yersinia infection	9	16.9811	1.35682e-06	CDC42, ITGB1, GSK3B, LCK, MAPK1, TNF, TLR4, RELA, NFKB1	53	137	8644	10.7142	0.000314733	8.99377e-06	4.30305e-06
KEGG_Pathway	hsa05162:Measles	9	16.9811	1.43376e-06	CASP9, GSK3B, STAT1, CDK4, CASP3, STAT3, TLR4, RELA, NFKB1	53	138	8644	10.6366	0.000332576	9.23975e-06	4.42074e-06
KEGG_Pathway	hsa05131:Shigellosis	11	20.7547	1.66467e-06	CDC42, ITGB1, GSK3B, MDM2, MAPK1, TNF, TLR4, RELA, EGFR, NFKB1, MTOR	53	247	8644	7.26331	0.000386128	1.04379e-05	4.994e-06
KEGG_Pathway	hsa04062:Chemokine signaling pathway	10	18.8679	1.75915e-06	CDC42, GSK3B, STAT1, STAT3, MAPK1, CXCR4, JAK2, PRKACA, RELA, NFKB1	53	192	8644	8.4945	0.000408039	1.07401e-05	5.13856e-06
KEGG_Pathway	hsa05130:Pathogenic Escherichia coli infection	10	18.8679	2.27139e-06	CDC42, ITGB1, CASP9, CASP3, ABL1, MAPK1, TNF, TLR4, RELA, NFKB1	53	198	8644	8.23709	0.000526825	1.35119e-05	6.46474e-06
KEGG_Pathway	hsa05203:Viral carcinogenesis	10	18.8679	2.90761e-06	CDC42, CDK4, CASP3, STAT3, MDM2, EP300, MAPK1, PRKACA, RELA, NFKB1	53	204	8644	7.99482	0.00067434	1.68642e-05	8.06863e-06
KEGG_Pathway	hsa04932:Non-alcoholic fatty liver disease	9	16.9811	3.43867e-06	CDC42, GSK3B, RXRA, CASP3, PPARG, PPARA, TNF, RELA, NFKB1	53	155	8644	9.46999	0.000797455	1.94578e-05	9.30957e-06
KEGG_Pathway	hsa05223:Non-small cell lung cancer	7	13.2075	4.06616e-06	CASP9, RXRA, CDK4, ERBB2, STAT3, MAPK1, EGFR	53	72	8644	15.8564	0.000942905	2.24607e-05	1.07463e-05
KEGG_Pathway	hsa05133:Pertussis	7	13.2075	5.58643e-06	ITGB1, CASP3, MAPK1, TNF, TLR4, RELA, NFKB1	53	76	8644	15.0218	0.00129522	3.01407e-05	1.44208e-05
KEGG_Pathway	hsa05166:Human T-cell leukemia virus 1 infection	10	18.8679	5.81987e-06	TERT, CDK4, LCK, EP300, MAPK1, PRKACA, TNF, RELA, NFKB1, ICAM1	53	222	8644	7.34659	0.0013493	3.06866e-05	1.46819e-05
KEGG_Pathway	hsa04935:Growth hormone synthesis, secretion and action	8	15.0943	6.64864e-06	GSK3B, STAT1, STAT3, EP300, MAPK1, JAK2, PRKACA, MTOR	53	120	8644	10.873	0.0015413	3.42774e-05	1.64e-05
KEGG_Pathway	hsa04010:MAPK signaling pathway	11	20.7547	9.74575e-06	NTRK1, CDC42, CASP3, ERBB2, KDR, MAPK1, PRKACA, TNF, RELA, EGFR, NFKB1	53	301	8644	5.96026	0.00225847	4.91525e-05	2.35169e-05
KEGG_Pathway	hsa04380:Osteoclast differentiation	8	15.0943	1.4444e-05	STAT1, LCK, BTK, MAPK1, PPARG, TNF, RELA, NFKB1	53	135	8644	9.66485	0.00334542	7.1298e-05	3.41124e-05
KEGG_Pathway	hsa04210:Apoptosis	8	15.0943	1.51581e-05	NTRK1, CASP9, CASP3, MAPK1, TNF, RELA, NFKB1, CTSB	53	136	8644	9.59378	0.00351054	7.32643e-05	3.50532e-05
KEGG_Pathway	hsa05134:Legionellosis	6	11.3208	1.96061e-05	CASP9, CASP3, TNF, TLR4, RELA, NFKB1	53	56	8644	17.4744	0.00453834	9.2829e-05	4.44139e-05
KEGG_Pathway	hsa04936:Alcoholic liver disease	8	15.0943	2.0085e-05	GSK3B, CASP3, PPARA, SIRT1, TNF, TLR4, RELA, NFKB1	53	142	8644	9.18841	0.00464892	9.31943e-05	4.45887e-05
KEGG_Pathway	hsa05415:Diabetic cardiomyopathy	9	16.9811	2.49742e-05	GSK3B, ACE, MMP2, REN, PPARA, MMP9, RELA, NFKB1, MTOR	53	203	8644	7.23078	0.00577733	0.000113608	5.43556e-05
KEGG_Pathway	hsa05226:Gastric cancer	8	15.0943	2.74365e-05	GSK3B, RXRA, ABCB1, TERT, ERBB2, MAPK1, EGFR, MTOR	53	149	8644	8.75674	0.00634514	0.000122409	5.85664e-05
KEGG_Pathway	hsa05142:Chagas disease	7	13.2075	3.05496e-05	ACE, SERPINE1, MAPK1, TNF, TLR4, RELA, NFKB1	53	102	8644	11.1927	0.00706255	0.000133726	6.39812e-05
KEGG_Pathway	hsa04625:C-type lectin receptor signaling pathway	7	13.2075	3.41118e-05	STAT1, MDM2, MAPK1, PTGS2, TNF, RELA, NFKB1	53	104	8644	10.9775	0.00788283	0.000143897	6.88474e-05
KEGG_Pathway	hsa05170:Human immunodeficiency virus 1 infection	9	16.9811	3.41136e-05	CASP9, CASP3, MAPK1, CXCR4, TNF, TLR4, RELA, NFKB1, MTOR	53	212	8644	6.92382	0.00788324	0.000143897	6.88474e-05
KEGG_Pathway	hsa04148:Efferocytosis	8	15.0943	3.68795e-05	RXRA, CASP3, MAPK1, PPARG, JAK2, PTGS2, HIF1A, SIRT1	53	156	8644	8.36381	0.0085197	0.000150106	7.18179e-05
KEGG_Pathway	hsa04218:Cellular senescence	8	15.0943	3.68795e-05	CDK4, SERPINE1, MDM2, MAPK1, SIRT1, RELA, NFKB1, MTOR	53	156	8644	8.36381	0.0085197	0.000150106	7.18179e-05
KEGG_Pathway	hsa05321:Inflammatory bowel disease	6	11.3208	4.07003e-05	STAT1, STAT3, TNF, TLR4, RELA, NFKB1	53	65	8644	15.0549	0.00939821	0.000162801	7.78919e-05
KEGG_Pathway	hsa04931:Insulin resistance	7	13.2075	4.22379e-05	GSK3B, STAT3, PPARA, TNF, RELA, NFKB1, MTOR	53	108	8644	10.5709	0.00975155	0.000166088	7.94646e-05
KEGG_Pathway	hsa05230:Central carbon metabolism in cancer	6	11.3208	5.83004e-05	NTRK1, ERBB2, MAPK1, HIF1A, EGFR, MTOR	53	70	8644	13.9795	0.013435	0.000225078	0.000107688
KEGG_Pathway	hsa05225:Hepatocellular carcinoma	8	15.0943	5.92199e-05	GSK3B, TERT, CDK4, MAPK1, HMOX1, EGFR, MTOR, NFE2L2	53	168	8644	7.7664	0.0136455	0.000225078	0.000107688
KEGG_Pathway	hsa04670:Leukocyte transendothelial migration	7	13.2075	6.01501e-05	CDC42, ITGB1, VCAM1, MMP2, CXCR4, MMP9, ICAM1	53	115	8644	9.92748	0.0138583	0.000225078	0.000107688
KEGG_Pathway	hsa05171:Coronavirus disease - COVID-19	9	16.9811	6.47784e-05	ACE, STAT1, STAT3, MAPK1, TNF, TLR4, RELA, EGFR, NFKB1	53	232	8644	6.32694	0.0149167	0.000238549	0.000114133
KEGG_Pathway	hsa04722:Neurotrophin signaling pathway	7	13.2075	7.28367e-05	NTRK1, CDC42, GSK3B, ABL1, MAPK1, RELA, NFKB1	53	119	8644	9.59378	0.0167567	0.000260824	0.000124791
KEGG_Pathway	hsa04014:Ras signaling pathway	9	16.9811	7.30756e-05	NTRK1, CDC42, ABL1, KDR, MAPK1, PRKACA, RELA, EGFR, NFKB1	53	236	8644	6.2197	0.0168112	0.000260824	0.000124791
KEGG_Pathway	hsa05220:Chronic myeloid leukemia	6	11.3208	8.66059e-05	CDK4, MDM2, ABL1, MAPK1, RELA, NFKB1	53	76	8644	12.8759	0.0198929	0.000304433	0.000145655
KEGG_Pathway	hsa05132:Salmonella infection	9	16.9811	0.000106402	CDC42, HSP90AA1, PTPRC, CASP3, MAPK1, TNF, TLR4, RELA, NFKB1	53	249	8644	5.89498	0.0243842	0.000368435	0.000176277
KEGG_Pathway	hsa04621:NOD-like receptor signaling pathway	8	15.0943	0.000112569	HSP90AA1, STAT1, MAPK1, TNF, TLR4, RELA, NFKB1, CTSB	53	186	8644	7.01481	0.0257794	0.000383489	0.00018348
KEGG_Pathway	hsa04926:Relaxin signaling pathway	7	13.2075	0.000114055	MMP2, MAPK1, PRKACA, MMP9, RELA, EGFR, NFKB1	53	129	8644	8.85008	0.0261152	0.000383489	0.00018348
KEGG_Pathway	hsa04012:ErbB signaling pathway	6	11.3208	0.000147622	GSK3B, ERBB2, ABL1, MAPK1, EGFR, MTOR	53	85	8644	11.5125	0.0336708	0.00048926	0.000234086
KEGG_Pathway	hsa05210:Colorectal cancer	6	11.3208	0.000156026	CASP9, GSK3B, CASP3, MAPK1, EGFR, MTOR	53	86	8644	11.3787	0.0355533	0.00050983	0.000243927
KEGG_Pathway	hsa04915:Estrogen signaling pathway	7	13.2075	0.00015887	HSP90AA1, MMP2, MAPK1, PRKACA, ESR1, MMP9, EGFR	53	137	8644	8.33329	0.0361896	0.000511913	0.000244924
KEGG_Pathway	hsa04211:Longevity regulating pathway	6	11.3208	0.000183449	PPARG, PRKACA, SIRT1, RELA, NFKB1, MTOR	53	89	8644	10.9951	0.0416709	0.000583015	0.000278943
KEGG_Pathway	hsa04658:Th1 and Th2 cell differentiation	6	11.3208	0.000214412	STAT1, LCK, MAPK1, JAK2, RELA, NFKB1	53	92	8644	10.6366	0.0485317	0.00067221	0.000321618
KEGG_Pathway	hsa05224:Breast cancer	7	13.2075	0.000233389	GSK3B, CDK4, ERBB2, MAPK1, ESR1, EGFR, MTOR	53	147	8644	7.7664	0.0527123	0.000721948	0.000345415
KEGG_Pathway	hsa05208:Chemical carcinogenesis - reactive oxygen species	8	15.0943	0.000344775	ABL1, MAPK1, HMOX1, HIF1A, RELA, EGFR, NFKB1, NFE2L2	53	223	8644	5.85092	0.0768852	0.00104573	0.000500328
KEGG_Pathway	hsa05146:Amoebiasis	6	11.3208	0.000347075	CASP3, PRKACA, TNF, TLR4, RELA, NFKB1	53	102	8644	9.59378	0.0773777	0.00104573	0.000500328
KEGG_Pathway	hsa05213:Endometrial cancer	5	9.43396	0.000388707	CASP9, GSK3B, ERBB2, MAPK1, EGFR	53	58	8644	14.0599	0.0862494	0.00115615	0.00055316
KEGG_Pathway	hsa05010:Alzheimer disease	10	18.8679	0.000413086	CASP9, GSK3B, APP, CASP3, MAPK1, PTGS2, TNF, RELA, NFKB1, MTOR	53	384	8644	4.24725	0.0914049	0.00120389	0.000575997
KEGG_Pathway	hsa04370:VEGF signaling pathway	5	9.43396	0.000415133	CDC42, CASP9, KDR, MAPK1, PTGS2	53	59	8644	13.8216	0.0918365	0.00120389	0.000575997
KEGG_Pathway	hsa04620:Toll-like receptor signaling pathway	6	11.3208	0.000452046	STAT1, MAPK1, TNF, TLR4, RELA, NFKB1	53	108	8644	9.0608	0.0995839	0.00129475	0.00061947
KEGG_Pathway	hsa04726:Serotonergic synapse	6	11.3208	0.000602994	APP, CASP3, MAPK1, PRKACA, PTGS2, PTGS1	53	115	8644	8.50927	0.130587	0.00170603	0.000816248
KEGG_Pathway	hsa05221:Acute myeloid leukemia	5	9.43396	0.00067479	STAT3, MAPK1, RELA, NFKB1, MTOR	53	67	8644	12.1712	0.144957	0.00188616	0.00090243
KEGG_Pathway	hsa05120:Epithelial cell signaling in Helicobacter pylori infection	5	9.43396	0.000796563	CDC42, CASP3, RELA, EGFR, NFKB1	53	70	8644	11.6496	0.168793	0.00220003	0.0010526
KEGG_Pathway	hsa01524:Platinum drug resistance	5	9.43396	0.000933117	CASP9, CASP3, ERBB2, MDM2, MAPK1	53	73	8644	11.1708	0.194735	0.00254686	0.00121854
KEGG_Pathway	hsa04115:p53 signaling pathway	5	9.43396	0.000982083	CASP9, CDK4, CASP3, SERPINE1, MDM2	53	74	8644	11.0199	0.20384	0.00264822	0.00126704
KEGG_Pathway	hsa05202:Transcriptional misregulation in cancer	7	13.2075	0.000993083	NTRK1, RXRA, MDM2, PPARG, MMP9, RELA, NFKB1	53	193	8644	5.91534	0.205871	0.00264822	0.00126704
KEGG_Pathway	hsa05214:Glioma	5	9.43396	0.00103283	CDK4, MDM2, MAPK1, EGFR, MTOR	53	75	8644	10.873	0.213168	0.00272292	0.00130278
KEGG_Pathway	hsa04068:FoxO signaling pathway	6	11.3208	0.00108765	STAT3, MDM2, EP300, MAPK1, SIRT1, EGFR	53	131	8644	7.46997	0.223121	0.00283521	0.0013565
KEGG_Pathway	hsa04510:Focal adhesion	7	13.2075	0.00128963	CDC42, ITGB1, GSK3B, ERBB2, KDR, MAPK1, EGFR	53	203	8644	5.62394	0.258728	0.00332439	0.00159055
KEGG_Pathway	hsa05143:African trypanosomiasis	4	7.54717	0.00138115	VCAM1, TNF, IDO1, ICAM1	53	37	8644	17.6318	0.274322	0.00348291	0.00166639
KEGG_Pathway	hsa05216:Thyroid cancer	4	7.54717	0.00138115	NTRK1, RXRA, MAPK1, PPARG	53	37	8644	17.6318	0.274322	0.00348291	0.00166639
KEGG_Pathway	hsa04662:B cell receptor signaling pathway	5	9.43396	0.00157564	GSK3B, BTK, MAPK1, RELA, NFKB1	53	84	8644	9.708	0.306384	0.00393063	0.0018806
KEGG_Pathway	hsa05022:Pathways of neurodegeneration - multiple diseases	10	18.8679	0.00190643	CASP9, GSK3B, APP, CASP3, MAPK1, PTGS2, TNF, RELA, NFKB1, MTOR	53	476	8644	3.42635	0.357709	0.00470522	0.00225121
KEGG_Pathway	hsa04976:Bile secretion	5	9.43396	0.00195029	RXRA, ABCB1, HMGCR, CYP3A4, PRKACA	53	89	8644	9.1626	0.364224	0.00476281	0.00227876
KEGG_Pathway	hsa04520:Adherens junction	5	9.43396	0.00229136	CDC42, ERBB2, EP300, MAPK1, EGFR	53	93	8644	8.76851	0.412691	0.00548035	0.00262207
KEGG_Pathway	hsa04912:GnRH signaling pathway	5	9.43396	0.00229136	CDC42, MMP2, MAPK1, PRKACA, EGFR	53	93	8644	8.76851	0.412691	0.00548035	0.00262207
KEGG_Pathway	hsa04217:Necroptosis	6	11.3208	0.00255951	HSP90AA1, STAT1, STAT3, JAK2, TNF, TLR4	53	159	8644	6.1545	0.448199	0.00605926	0.00289904
KEGG_Pathway	hsa04630:JAK-STAT signaling pathway	6	11.3208	0.00308439	STAT1, STAT3, EP300, JAK2, EGFR, MTOR	53	166	8644	5.89498	0.511631	0.00722807	0.00345826
KEGG_Pathway	hsa05144:Malaria	4	7.54717	0.00329767	VCAM1, TNF, TLR4, ICAM1	53	50	8644	13.0475	0.535281	0.00765059	0.00366041
KEGG_Pathway	hsa04360:Axon guidance	6	11.3208	0.00457085	CDC42, ITGB1, GSK3B, ABL1, MAPK1, CXCR4	53	182	8644	5.37674	0.654536	0.0104994	0.00502341
KEGG_Pathway	hsa04611:Platelet activation	5	9.43396	0.00642222	ITGB1, BTK, MAPK1, PRKACA, PTGS1	53	124	8644	6.57638	0.775698	0.0146074	0.00698889
KEGG_Pathway	hsa04650:Natural killer cell mediated cytotoxicity	5	9.43396	0.00698216	LCK, CASP3, MAPK1, TNF, ICAM1	53	127	8644	6.42104	0.803195	0.0157268	0.00752447
KEGG_Pathway	hsa05416:Viral myocarditis	4	7.54717	0.00750269	CASP9, CASP3, ABL1, ICAM1	53	67	8644	9.73698	0.825736	0.0167368	0.00800768
KEGG_Pathway	hsa05211:Renal cell carcinoma	4	7.54717	0.008137	CDC42, EP300, MAPK1, HIF1A	53	69	8644	9.45474	0.849758	0.0178093	0.00852083
KEGG_Pathway	hsa04924:Renin secretion	4	7.54717	0.008137	ACE, REN, PRKACA, CTSB	53	69	8644	9.45474	0.849758	0.0178093	0.00852083
KEGG_Pathway	hsa05218:Melanoma	4	7.54717	0.00914627	CDK4, MDM2, MAPK1, EGFR	53	72	8644	9.0608	0.881364	0.0198312	0.00948819
KEGG_Pathway	hsa04024:cAMP signaling pathway	6	11.3208	0.0109938	EP300, MAPK1, PPARA, PRKACA, RELA, NFKB1	53	225	8644	4.34918	0.923057	0.0236163	0.0112992
KEGG_Pathway	hsa04934:Cushing syndrome	5	9.43396	0.0138198	GSK3B, CDK4, MAPK1, PRKACA, EGFR	53	155	8644	5.26111	0.960386	0.0292442	0.0139918
KEGG_Pathway	hsa01523:Antifolate resistance	3	5.66038	0.0138658	TNF, RELA, NFKB1	53	30	8644	16.3094	0.960812	0.0292442	0.0139918
KEGG_Pathway	hsa04110:Cell cycle	5	9.43396	0.0144274	GSK3B, CDK4, MDM2, ABL1, EP300	53	157	8644	5.19409	0.965663	0.0301545	0.0144274
KEGG_Pathway	hsa04140:Autophagy - animal	5	9.43396	0.0170268	MAPK1, PRKACA, HIF1A, MTOR, CTSB	53	165	8644	4.94225	0.981393	0.0352698	0.0170268
KEGG_Pathway	hsa04020:Calcium signaling pathway	6	11.3208	0.0175156	NTRK1, ERBB2, KDR, CXCR4, PRKACA, EGFR	53	253	8644	3.86785	0.983421	0.0359611	0.0175156
KEGG_Pathway	hsa04530:Tight junction	5	9.43396	0.0187918	CDC42, ITGB1, CDK4, ERBB2, PRKACA	53	170	8644	4.79689	0.987737	0.0382429	0.0187918
KEGG_Pathway	hsa05231:Choline metabolism in cancer	4	7.54717	0.0209178	MAPK1, HIF1A, EGFR, MTOR	53	98	8644	6.65691	0.992586	0.0421995	0.0209178
KEGG_Pathway	hsa05340:Primary immunodeficiency	3	5.66038	0.0217348	PTPRC, LCK, BTK	53	38	8644	12.8759	0.993892	0.0434696	0.0217348
KEGG_Pathway	hsa04916:Melanogenesis	4	7.54717	0.0226341	GSK3B, EP300, MAPK1, PRKACA	53	101	8644	6.45918	0.995065	0.0448814	0.0226341
KEGG_Pathway	hsa05020:Prion disease	6	11.3208	0.0231693	CASP9, GSK3B, CASP3, MAPK1, PRKACA, TNF	53	272	8644	3.59767	0.995654	0.0455532	0.0231693
KEGG_Pathway	hsa04928:Parathyroid hormone synthesis, secretion and action	4	7.54717	0.0256612	RXRA, MAPK1, PRKACA, EGFR	53	106	8644	6.1545	0.997597	0.0500286	0.0256612
KEGG_Pathway	hsa04922:Glucagon signaling pathway	4	7.54717	0.0262916	EP300, PPARA, PRKACA, SIRT1	53	107	8644	6.09698	0.997932	0.0508305	0.0262916
KEGG_Pathway	hsa04613:Neutrophil extracellular trap formation	5	9.43396	0.0274283	MAPK1, TLR4, RELA, NFKB1, MTOR	53	191	8644	4.26949	0.998423	0.0525898	0.0274283
KEGG_Pathway	hsa04930:Type II diabetes mellitus	3	5.66038	0.0310407	MAPK1, TNF, MTOR	53	46	8644	10.6366	0.999335	0.0590281	0.0310407
KEGG_Pathway	hsa05168:Herpes simplex virus 1 infection	8	15.0943	0.0324823	CASP9, STAT1, CASP3, JAK2, TNF, RELA, NFKB1, MTOR	53	512	8644	2.54835	0.999529	0.0612674	0.0324823
KEGG_Pathway	hsa05030:Cocaine addiction	3	5.66038	0.0348703	PRKACA, RELA, NFKB1	53	49	8644	9.98537	0.999735	0.0652412	0.0348703
KEGG_Pathway	hsa04071:Sphingolipid signaling pathway	4	7.54717	0.0359875	MAPK1, TNF, RELA, NFKB1	53	121	8644	5.39155	0.999797	0.0662627	0.0359875
KEGG_Pathway	hsa04152:AMPK signaling pathway	4	7.54717	0.0359875	PPARG, HMGCR, SIRT1, MTOR	53	121	8644	5.39155	0.999797	0.0662627	0.0359875
KEGG_Pathway	hsa04015:Rap1 signaling pathway	5	9.43396	0.0370061	CDC42, ITGB1, KDR, MAPK1, EGFR	53	210	8644	3.8832	0.999841	0.0676017	0.0370061
KEGG_Pathway	hsa04923:Regulation of lipolysis in adipocytes	3	5.66038	0.0473733	PRKACA, PTGS2, PTGS1	53	58	8644	8.43591	0.999987	0.085864	0.0473733
KEGG_Pathway	hsa04810:Regulation of actin cytoskeleton	5	9.43396	0.0483018	CDC42, ITGB1, MAPK1, CXCR4, EGFR	53	229	8644	3.56101	0.99999	0.0868683	0.0483018
KEGG_Pathway	hsa04910:Insulin signaling pathway	4	7.54717	0.0490257	GSK3B, MAPK1, PRKACA, MTOR	53	137	8644	4.76188	0.999991	0.0874919	0.0490257

## Sheet: Table_S6
Table.S6. Bioinformatic enrichment of LEO in skin inflammation
Category	Term	Count	%	PValue	Genes	List Total	Pop Hits	Pop Total	Fold Enrichment	Bonferroni	Benjamini	FDR
GOTERM_BP_DIRECT	GO:0009410~response to xenobiotic stimulus	16	30.1887	3.71805e-16	NTRK1, HSP90AA1, ACE, ABCB1, STAT1, MMP2, PTGS2, TNF, RELA, CDK4, LCK, CASP3, MDM2, BCL2, HMOX1, PPARG	53	277	19453	21.2007	5.84532e-13	6.52146e-13	5.82618e-13
GOTERM_MF_DIRECT	GO:0019899~enzyme binding	17	32.0755	3.34878e-15	APP, HSP90AA1, PARP1, STAT1, CYP3A4, PTGS2, HIF1A, ESR1, SIRT1, EGFR, RELA, NFKB1, AR, RXRA, MDM2, HMOX1, PPARG	53	386	18967	15.761	1.17906e-12	6.65099e-13	5.7517e-13
GOTERM_MF_DIRECT	GO:0042802~identical protein binding	28	52.8302	3.74704e-15	APP, TNF, RELA, EGFR, CASP9, DPP4, RXRA, ERBB2, KDR, MAPK1, HMOX1, JAK2, NTRK1, HSP90AA1, PARP1, STAT1, STAT3, MMP9, ESR1, SIRT1, MTOR, NFKB1, LCK, BCL2, MDM2, BTK, PPARG, TLR4	53	1736	18967	5.77206	1.33626e-12	6.65099e-13	5.7517e-13
GOTERM_BP_DIRECT	GO:0001666~response to hypoxia	13	24.5283	3.10192e-14	CREBBP, ACE, VCAM1, MMP2, CXCR4, HIF1A, TNF, CASP9, DPP4, CASP3, EP300, HMOX1, PPARA	53	176	19453	27.1107	5.43615e-11	2.72038e-11	2.43035e-11
GOTERM_MF_DIRECT	GO:0001223~transcription coactivator binding	9	16.9811	6.30342e-13	AR, CREBBP, STAT1, EP300, PPARA, HIF1A, ESR1, RELA, NFKB1	53	48	18967	67.1002	2.23156e-10	7.45904e-11	6.4505e-11
GOTERM_BP_DIRECT	GO:0043065~positive regulation of apoptotic process	14	26.4151	3.3484e-12	ITGB1, APP, ACE, MMP2, PTGS2, SIRT1, TNF, MMP9, CASP9, CASP3, BCL2, HMOX1, PPARG, IDO1	53	336	19453	15.2932	5.8765e-09	1.9577e-09	1.74898e-09
GOTERM_CC_DIRECT	GO:0045121~membrane raft	12	22.6415	2.45782e-11	ITGB1, DPP4, APP, PTPRC, LCK, CASP3, BTK, KDR, JAK2, TNF, EGFR, ICAM1	53	249	20647	18.7743	5.38263e-09	5.38263e-09	4.62071e-09
GOTERM_BP_DIRECT	GO:0032496~response to lipopolysaccharide	10	18.8679	1.97696e-10	CASP9, ACE, VCAM1, CASP3, BTK, REN, JAK2, PTGS2, TLR4, IDO1	53	149	19453	24.6334	3.46957e-07	8.66898e-08	7.74475e-08
GOTERM_CC_DIRECT	GO:0032991~macromolecular complex	15	28.3019	1.18281e-09	NTRK1, APP, HSP90AA1, PARP1, STAT1, CXCR4, PTGS2, HIF1A, ESR1, TNF, EGFR, CASP9, AR, MDM2, BCL2	53	697	20647	8.38377	2.59036e-07	1.29518e-07	1.11184e-07
GOTERM_BP_DIRECT	GO:0043066~negative regulation of apoptotic process	14	26.4151	1.1872e-09	NTRK1, GSK3B, SIRT1, TNF, MMP9, EGFR, MTOR, RELA, NFKB1, CASP3, ERBB2, MDM2, KDR, BCL2	53	540	19453	9.51579	2.08353e-06	3.39368e-07	3.03187e-07
GOTERM_BP_DIRECT	GO:0045944~positive regulation of transcription from RNA polymerase II promoter	19	35.8491	1.28819e-09	APP, CREBBP, PARP1, STAT1, STAT3, HIF1A, ESR1, SIRT1, TNF, EGFR, RELA, NFKB1, AR, RXRA, EP300, PPARG, JAK2, PPARA, TLR4	53	1232	19453	5.66048	2.26078e-06	3.39368e-07	3.03187e-07
GOTERM_BP_DIRECT	GO:0051897~positive regulation of protein kinase B signaling	10	18.8679	1.35438e-09	NTRK1, ITGB1, APP, HSP90AA1, KDR, JAK2, SIRT1, TNF, EGFR, MTOR	53	185	19453	19.8399	2.37693e-06	3.39368e-07	3.03187e-07
GOTERM_BP_DIRECT	GO:1904646~cellular response to beta-amyloid	7	13.2075	2.33791e-09	GSK3B, APP, VCAM1, PARP1, TNF, TLR4, ICAM1	53	46	19453	55.8536	4.10302e-06	5.12587e-07	4.57938e-07
GOTERM_BP_DIRECT	GO:0045429~positive regulation of nitric oxide biosynthetic process	7	13.2075	2.67461e-09	APP, HSP90AA1, JAK2, PTGS2, ESR1, TNF, TLR4	53	47	19453	54.6652	4.69393e-06	5.21252e-07	4.65679e-07
GOTERM_BP_DIRECT	GO:1902895~positive regulation of pri-miRNA transcription from RNA polymerase II promoter	7	13.2075	5.64923e-09	AR, STAT3, PPARG, HIF1A, TNF, RELA, EGFR	53	53	19453	48.4767	9.91435e-06	9.90875e-07	8.85234e-07
GOTERM_BP_DIRECT	GO:1902894~negative regulation of pri-miRNA transcription from RNA polymerase II promoter	6	11.3208	8.65063e-09	APP, PPARG, PPARA, HIF1A, ESR1, RELA	53	27	19453	81.5639	1.51817e-05	1.30947e-06	1.16986e-06
GOTERM_BP_DIRECT	GO:0010628~positive regulation of gene expression	13	24.5283	8.95872e-09	GSK3B, APP, STAT3, HIF1A, TNF, MTOR, RELA, AR, ERBB2, MDM2, MAPK1, PPARG, TLR4	53	519	19453	9.19362	1.57224e-05	1.30947e-06	1.16986e-06
GOTERM_BP_DIRECT	GO:0018108~peptidyl-tyrosine phosphorylation	7	13.2075	9.85935e-09	NTRK1, LCK, ERBB2, BTK, KDR, JAK2, EGFR	53	58	19453	44.2977	1.7303e-05	1.31598e-06	1.17568e-06
GOTERM_BP_DIRECT	GO:0010629~negative regulation of gene expression	11	20.7547	1.05038e-08	GSK3B, APP, ACE, STAT3, KDR, PPARG, HIF1A, ESR1, SIRT1, TNF, NFKB1	53	319	19453	12.6565	1.84341e-05	1.31598e-06	1.17568e-06
GOTERM_BP_DIRECT	GO:0051092~positive regulation of NF-kappaB transcription factor activity	9	16.9811	1.18054e-08	NTRK1, APP, AR, STAT3, BTK, EP300, TNF, TLR4, RELA	53	164	19453	20.1423	2.07183e-05	1.38045e-06	1.23328e-06
GOTERM_MF_DIRECT	GO:0031625~ubiquitin protein ligase binding	11	20.7547	1.1813e-08	GSK3B, HSP90AA1, ABCB1, PARP1, MDM2, BCL2, CXCR4, PRKACA, HIF1A, RELA, EGFR	53	315	18967	12.497	4.18179e-06	1.0484e-06	9.06648e-07
GOTERM_MF_DIRECT	GO:0004712~protein serine/threonine/tyrosine kinase activity	12	22.6415	2.60221e-08	NTRK1, GSK3B, CDK4, LCK, ERBB2, BTK, KDR, MAPK1, JAK2, PRKACA, EGFR, MTOR	53	444	18967	9.67211	9.21177e-06	1.84757e-06	1.59775e-06
GOTERM_BP_DIRECT	GO:0046777~protein autophosphorylation	9	16.9811	2.6648e-08	NTRK1, GSK3B, ERBB2, BTK, KDR, JAK2, PRKACA, EGFR, MTOR	53	182	19453	18.1502	4.67661e-05	2.92128e-06	2.60983e-06
GOTERM_BP_DIRECT	GO:0000122~negative regulation of transcription from RNA polymerase II promoter	16	30.1887	3.84185e-08	APP, CREBBP, PARP1, STAT1, STAT3, ESR1, SIRT1, TNF, RELA, NFKB1, AR, RXRA, MDM2, EP300, PPARG, PPARA	53	1016	19453	5.78012	6.74222e-05	3.96389e-06	3.54128e-06
GOTERM_BP_DIRECT	GO:0045893~positive regulation of transcription, DNA-templated	14	26.4151	4.18476e-08	CREBBP, STAT1, STAT3, HIF1A, ESR1, TNF, EGFR, RELA, NFKB1, AR, RXRA, EP300, PPARG, PPARA	53	728	19453	7.05842	7.34399e-05	4.07782e-06	3.64307e-06
GOTERM_CC_DIRECT	GO:0009986~cell surface	13	24.5283	6.27316e-08	ITGB1, NTRK1, APP, HSP90AA1, VCAM1, ABCB1, CXCR4, TNF, EGFR, ICAM1, DPP4, PTPRC, TLR4	53	657	20647	7.70831	1.37381e-05	4.31694e-06	3.70587e-06
GOTERM_BP_DIRECT	GO:0071456~cellular response to hypoxia	8	15.0943	6.49574e-08	MDM2, BCL2, HMOX1, PPARG, PTGS2, HIF1A, SIRT1, MTOR	53	134	19453	21.9127	0.000113994	5.9966e-06	5.35728e-06
GOTERM_BP_DIRECT	GO:0035094~response to nicotine	6	11.3208	7.8068e-08	VCAM1, CASP3, MMP2, BCL2, MAPK1, HMOX1	53	41	19453	53.7128	0.000137	6.84656e-06	6.11663e-06
GOTERM_CC_DIRECT	GO:0043235~receptor complex	9	16.9811	8.74855e-08	NTRK1, ITGB1, APP, RXRA, ERBB2, KDR, PPARG, TLR4, EGFR	53	225	20647	15.5826	1.91591e-05	4.31694e-06	3.70587e-06
GOTERM_CC_DIRECT	GO:0005737~cytoplasm	34	64.1509	9.88695e-08	ITGB1, APP, GSK3B, ABCB1, CXCR4, CYP3A4, PTGS2, HIF1A, RELA, EGFR, PTGS1, CASP9, CASP3, MAPK1, EP300, JAK2, PRKACA, CREBBP, HSP90AA1, STAT1, STAT3, ESR1, SIRT1, MTOR, NFKB1, AR, CDK4, BCL2, MDM2, BTK, REN, PPARG, TLR4, IDO1	53	5771	20647	2.29514	2.16522e-05	4.31694e-06	3.70587e-06
GOTERM_CC_DIRECT	GO:0005667~transcription factor complex	9	16.9811	1.18272e-07	CREBBP, RXRA, PARP1, CDK4, STAT3, EP300, HIF1A, ESR1, RELA	53	234	20647	14.9833	2.59013e-05	4.31694e-06	3.70587e-06
GOTERM_BP_DIRECT	GO:0042542~response to hydrogen peroxide	6	11.3208	1.26254e-07	STAT1, CASP3, MMP2, BCL2, HMOX1, SIRT1	53	45	19453	48.9384	0.000221552	1.05452e-05	9.42097e-06
GOTERM_BP_DIRECT	GO:0001934~positive regulation of protein phosphorylation	9	16.9811	1.42127e-07	NTRK1, APP, HSP90AA1, ERBB2, KDR, SIRT1, TNF, MMP9, EGFR	53	226	19453	14.6165	0.000249401	1.13314e-05	1.01233e-05
GOTERM_BP_DIRECT	GO:0006954~inflammatory response	11	20.7547	1.96814e-07	VCAM1, STAT3, CXCR4, PTGS2, TNF, TLR4, RELA, NFKB1, MTOR, IDO1, PTGS1	53	436	19453	9.26013	0.000345349	1.50092e-05	1.3409e-05
GOTERM_BP_DIRECT	GO:1900034~regulation of cellular response to heat	5	9.43396	2.13055e-07	GSK3B, CREBBP, EP300, SIRT1, MTOR	53	20	19453	91.7594	0.000373842	1.55708e-05	1.39107e-05
GOTERM_BP_DIRECT	GO:0006468~protein phosphorylation	11	20.7547	2.32768e-07	NTRK1, GSK3B, APP, CDK4, LCK, ERBB2, BTK, MAPK1, JAK2, PRKACA, MTOR	53	444	19453	9.09328	0.000408425	1.6331e-05	1.45899e-05
GOTERM_BP_DIRECT	GO:0045766~positive regulation of angiogenesis	8	15.0943	2.81158e-07	NTRK1, ITGB1, STAT3, SERPINE1, KDR, HMOX1, HIF1A, SIRT1	53	166	19453	17.6886	0.00049331	1.89673e-05	1.69452e-05
GOTERM_BP_DIRECT	GO:0043410~positive regulation of MAPK cascade	8	15.0943	3.5774e-07	NTRK1, APP, AR, PTPRC, ERBB2, KDR, JAK2, TNF	53	172	19453	17.0715	0.000627637	2.32399e-05	2.07622e-05
GOTERM_MF_DIRECT	GO:0004879~RNA polymerase II transcription factor activity, ligand-activated sequence-specific DNA binding	6	11.3208	3.63298e-07	AR, RXRA, STAT3, PPARG, PPARA, ESR1	53	54	18967	39.7631	0.000128599	2.09267e-05	1.80972e-05
GOTERM_CC_DIRECT	GO:0000785~chromatin	15	28.3019	4.11117e-07	CREBBP, PARP1, STAT1, STAT3, HIF1A, ESR1, SIRT1, RELA, NFKB1, AR, RXRA, CDK4, EP300, PPARG, PPARA	53	1112	20647	5.25494	9.00306e-05	1.28621e-05	1.10414e-05
GOTERM_MF_DIRECT	GO:0008233~peptidase activity	7	13.2075	4.1264e-07	CASP9, APP, ACE, CASP3, REN, MMP9, CTSB	53	105	18967	23.8579	0.000146064	2.09267e-05	1.80972e-05
GOTERM_BP_DIRECT	GO:0006915~apoptotic process	12	22.6415	5.71641e-07	CASP9, APP, PARP1, CASP3, MDM2, BCL2, EP300, MAPK1, CXCR4, JAK2, MMP9, NFKB1	53	619	19453	7.11543	0.00100273	3.58092e-05	3.19915e-05
GOTERM_MF_DIRECT	GO:0002020~protease binding	7	13.2075	6.37116e-07	ITGB1, DPP4, GSK3B, CASP3, SERPINE1, BCL2, TNF	53	113	18967	22.1688	0.000225514	2.64222e-05	2.28496e-05
GOTERM_MF_DIRECT	GO:0004713~protein tyrosine kinase activity	7	13.2075	6.71113e-07	NTRK1, LCK, ERBB2, BTK, KDR, JAK2, EGFR	53	114	18967	21.9743	0.000237546	2.64222e-05	2.28496e-05
GOTERM_BP_DIRECT	GO:0043627~response to estrogen	6	11.3208	7.0048e-07	HSP90AA1, MMP2, EP300, HMOX1, PPARG, ESR1	53	63	19453	34.956	0.00122859	4.2367e-05	3.78501e-05
GOTERM_MF_DIRECT	GO:0061629~RNA polymerase II sequence-specific DNA binding transcription factor binding	8	15.0943	7.44287e-07	GSK3B, AR, CREBBP, PARP1, STAT3, EP300, PPARA, HIF1A	53	187	18967	15.3099	0.000263443	2.64222e-05	2.28496e-05
GOTERM_BP_DIRECT	GO:0071222~cellular response to lipopolysaccharide	8	15.0943	9.24102e-07	CDK4, SERPINE1, JAK2, TNF, TLR4, MMP9, RELA, NFKB1	53	198	19453	14.8298	0.00162049	5.40197e-05	4.82605e-05
GOTERM_BP_DIRECT	GO:0032731~positive regulation of interleukin-1 beta production	6	11.3208	9.54738e-07	APP, STAT3, JAK2, TNF, TLR4, RELA	53	67	19453	32.8691	0.00167416	5.40197e-05	4.82605e-05
GOTERM_CC_DIRECT	GO:0005654~nucleoplasm	27	50.9434	9.78665e-07	GSK3B, ABCB1, HIF1A, RELA, RXRA, CASP3, ERBB2, MAPK1, HMOX1, EP300, JAK2, PRKACA, CREBBP, HSP90AA1, PARP1, STAT1, STAT3, ESR1, SIRT1, MTOR, NFKB1, AR, CDK4, BCL2, MDM2, PPARG, PPARA	53	4076	20647	2.58054	0.000214305	2.6791e-05	2.29986e-05
GOTERM_BP_DIRECT	GO:0071316~cellular response to nicotine	4	7.54717	9.99385e-07	NTRK1, TNF, RELA, NFKB1	53	8	19453	183.519	0.00175238	5.4663e-05	4.88352e-05
GOTERM_BP_DIRECT	GO:0007611~learning or memory	6	11.3208	1.02844e-06	NTRK1, APP, CASP3, EP300, MAPK1, EGFR	53	68	19453	32.3857	0.00180328	5.4663e-05	4.88352e-05
GOTERM_MF_DIRECT	GO:0019901~protein kinase binding	11	20.7547	1.25878e-06	CASP9, GSK3B, PTPRC, PARP1, LCK, STAT3, JAK2, PRKACA, HIF1A, ESR1, RELA	53	521	18967	7.55575	0.00044551	4.06243e-05	3.51314e-05
GOTERM_BP_DIRECT	GO:1901224~positive regulation of NIK/NF-kappaB signaling	6	11.3208	1.36932e-06	APP, EP300, TNF, TLR4, RELA, EGFR	53	72	19453	30.5865	0.00240027	7.06408e-05	6.31096e-05
GOTERM_BP_DIRECT	GO:0008284~positive regulation of cell proliferation	11	20.7547	1.50614e-06	ITGB1, DPP4, AR, CDK4, ERBB2, MDM2, BCL2, KDR, SIRT1, RELA, EGFR	53	545	19453	7.4081	0.00263979	7.52409e-05	6.72192e-05
GOTERM_BP_DIRECT	GO:0046677~response to antibiotic	5	9.43396	1.54428e-06	CASP9, HSP90AA1, CASP3, MDM2, JAK2	53	32	19453	57.3496	0.00270655	7.52409e-05	6.72192e-05
GOTERM_MF_DIRECT	GO:0005102~receptor binding	10	18.8679	1.5882e-06	DPP4, APP, AR, PTPRC, LCK, STAT3, SERPINE1, REN, JAK2, TLR4	53	412	18967	8.68611	0.000562065	4.53053e-05	3.91795e-05
GOTERM_MF_DIRECT	GO:0002039~p53 binding	6	11.3208	1.65907e-06	GSK3B, CREBBP, MDM2, EP300, HIF1A, SIRT1	53	73	18967	29.4138	0.000587138	4.53053e-05	3.91795e-05
GOTERM_CC_DIRECT	GO:0005634~nucleus	33	62.2642	1.67438e-06	APP, GSK3B, CXCR4, HIF1A, RELA, EGFR, CASP9, RXRA, CASP3, ERBB2, KDR, MAPK1, HMOX1, EP300, JAK2, PRKACA, CREBBP, HSP90AA1, PARP1, STAT1, MMP2, STAT3, ESR1, SIRT1, MTOR, NFKB1, AR, CDK4, BCL2, MDM2, BTK, PPARG, PPARA	53	6100	20647	2.10749	0.000366622	4.07432e-05	3.49759e-05
GOTERM_BP_DIRECT	GO:0043406~positive regulation of MAP kinase activity	6	11.3208	1.91428e-06	APP, PTPRC, ERBB2, TNF, TLR4, EGFR	53	77	19453	28.6003	0.00335393	9.07472e-05	8.10723e-05
GOTERM_CC_DIRECT	GO:0048471~perinuclear region of cytoplasm	12	22.6415	2.20291e-06	ITGB1, APP, HSP90AA1, STAT1, ERBB2, BTK, HMOX1, PPARG, PRKACA, TLR4, EGFR, CTSB	53	754	20647	6.19999	0.000482321	4.82437e-05	4.14147e-05
GOTERM_MF_DIRECT	GO:0005515~protein binding	50	94.3396	2.21562e-06	ITGB1, APP, GSK3B, SERPINE1, TNF, ICAM1, CASP9, CASP3, KDR, EP300, JAK2, PRKACA, CTSB, HSP90AA1, PARP1, MMP2, MMP9, SIRT1, AR, LCK, BTK, PPARG, PPARA, TLR4, ABCB1, CXCR4, HMGCR, CYP3A4, PTGS2, HIF1A, EGFR, RELA, PTGS1, DPP4, RXRA, ERBB2, MAPK1, HMOX1, NTRK1, CREBBP, STAT1, STAT3, ESR1, MTOR, NFKB1, PTPRC, CDK4, BCL2, MDM2, REN	53	12657	18967	1.41372	0.000784023	5.61818e-05	4.85854e-05
GOTERM_BP_DIRECT	GO:0070374~positive regulation of ERK1 and ERK2 cascade	8	15.0943	2.50878e-06	NTRK1, APP, PTPRC, KDR, TNF, TLR4, EGFR, ICAM1	53	230	19453	12.7665	0.00439324	0.0001158	0.000103454
GOTERM_BP_DIRECT	GO:0051402~neuron apoptotic process	6	11.3208	2.61711e-06	NTRK1, CASP9, APP, CASP3, BCL2, HIF1A	53	82	19453	26.8564	0.00458251	0.000117703	0.000105154
GOTERM_BP_DIRECT	GO:0008217~regulation of blood pressure	6	11.3208	2.77928e-06	ACE, HMOX1, REN, PPARG, PTGS2, PTGS1	53	83	19453	26.5328	0.00486576	0.000121871	0.000108878
GOTERM_CC_DIRECT	GO:0009897~external side of plasma membrane	10	18.8679	2.98192e-06	ITGB1, ACE, VCAM1, PTPRC, KDR, CXCR4, TNF, TLR4, CTSB, ICAM1	53	484	20647	8.04889	0.000652829	5.93674e-05	5.09638e-05
GOTERM_BP_DIRECT	GO:0043524~negative regulation of neuron apoptotic process	7	13.2075	4.67159e-06	NTRK1, BCL2, KDR, HMOX1, JAK2, HIF1A, SIRT1	53	163	19453	15.7624	0.00816515	0.000199853	0.000178546
GOTERM_BP_DIRECT	GO:0033138~positive regulation of peptidyl-serine phosphorylation	6	11.3208	4.87571e-06	APP, HSP90AA1, BCL2, PTGS2, TNF, EGFR	53	93	19453	23.6799	0.00852039	0.000203619	0.000181911
GOTERM_MF_DIRECT	GO:0019903~protein phosphatase binding	6	11.3208	4.94919e-06	HSP90AA1, LCK, ERBB2, STAT3, PPARG, EGFR	53	91	18967	23.5957	0.00175048	0.000117131	0.000101293
GOTERM_BP_DIRECT	GO:0032722~positive regulation of chemokine production	5	9.43396	6.23643e-06	APP, HMOX1, HIF1A, TNF, TLR4	53	45	19453	40.782	0.0108853	0.000254388	0.000227267
GOTERM_MF_DIRECT	GO:0016922~ligand-dependent nuclear receptor binding	5	9.43396	6.28696e-06	RXRA, STAT1, EP300, HIF1A, SIRT1	53	44	18967	40.6668	0.00222311	0.000139492	0.000120631
GOTERM_BP_DIRECT	GO:0030335~positive regulation of cell migration	8	15.0943	6.69698e-06	ITGB1, MMP2, STAT3, KDR, CXCR4, JAK2, MMP9, EGFR	53	267	19453	10.9974	0.0116844	0.000266966	0.000238504
GOTERM_MF_DIRECT	GO:0003682~chromatin binding	10	18.8679	7.43605e-06	APP, AR, CREBBP, PARP1, EP300, PPARG, ESR1, RELA, EGFR, NFKB1	53	498	18967	7.1861	0.00262891	0.000155282	0.000134286
GOTERM_BP_DIRECT	GO:0046718~viral entry into host cell	6	11.3208	8.04905e-06	ITGB1, DPP4, CXCR4, EGFR, CTSB, ICAM1	53	103	19453	21.3808	0.0140268	0.000313734	0.000280286
GOTERM_BP_DIRECT	GO:0032755~positive regulation of interleukin-6 production	6	11.3208	8.84267e-06	APP, STAT3, BTK, TNF, TLR4, RELA	53	105	19453	20.9736	0.0153992	0.000337175	0.000301228
GOTERM_BP_DIRECT	GO:0032760~positive regulation of tumor necrosis factor production	6	11.3208	1.01465e-05	APP, PTPRC, STAT3, BTK, JAK2, TLR4	53	108	19453	20.391	0.0176496	0.000378658	0.000338288
GOTERM_BP_DIRECT	GO:0031648~protein destabilization	5	9.43396	1.11762e-05	CREBBP, MDM2, EP300, SIRT1, MTOR	53	52	19453	35.2921	0.0194233	0.000408398	0.000364857
GOTERM_BP_DIRECT	GO:0034614~cellular response to reactive oxygen species	5	9.43396	1.20648e-05	MMP2, BTK, MAPK1, MMP9, EGFR	53	53	19453	34.6262	0.0209512	0.000431869	0.000385826
GOTERM_CC_DIRECT	GO:0005769~early endosome	8	15.0943	1.28267e-05	NTRK1, APP, VCAM1, ERBB2, KDR, MAPK1, CXCR4, TLR4	53	313	20647	9.95696	0.00280512	0.000225886	0.000193911
GOTERM_BP_DIRECT	GO:0050729~positive regulation of inflammatory response	6	11.3208	1.32024e-05	APP, ACE, SERPINE1, JAK2, TNF, TLR4	53	114	19453	19.3178	0.0229039	0.000463139	0.000413762
GOTERM_CC_DIRECT	GO:0005829~cytosol	30	56.6038	1.34088e-05	APP, GSK3B, HIF1A, RELA, CASP9, RXRA, CASP3, ERBB2, MAPK1, HMOX1, EP300, JAK2, PRKACA, CREBBP, HSP90AA1, PARP1, STAT1, STAT3, ESR1, SIRT1, MTOR, NFKB1, AR, LCK, CDK4, BCL2, MDM2, BTK, PPARG, IDO1	53	5627	20647	2.07695	0.00293223	0.000225886	0.000193911
GOTERM_BP_DIRECT	GO:1904707~positive regulation of vascular smooth muscle cell proliferation	5	9.43396	1.39966e-05	MMP2, MDM2, JAK2, TNF, MMP9	53	55	19453	33.3671	0.0242649	0.000481372	0.000430052
GOTERM_BP_DIRECT	GO:0051770~positive regulation of nitric-oxide synthase biosynthetic process	4	7.54717	1.42899e-05	STAT1, KDR, JAK2, TLR4	53	18	19453	81.5639	0.024767	0.000482008	0.000430619
GOTERM_BP_DIRECT	GO:0051091~positive regulation of sequence-specific DNA binding transcription factor activity	6	11.3208	1.56087e-05	APP, EP300, PPARG, JAK2, ESR1, TNF	53	118	19453	18.6629	0.0270217	0.000516561	0.000461488
GOTERM_BP_DIRECT	GO:1904019~epithelial cell apoptotic process	4	7.54717	1.69372e-05	CASP9, CASP3, BCL2, HMOX1	53	19	19453	77.2711	0.0292876	0.000550145	0.000491492
GOTERM_BP_DIRECT	GO:0048661~positive regulation of smooth muscle cell proliferation	5	9.43396	1.73089e-05	STAT1, HMOX1, PTGS2, TNF, TLR4	53	58	19453	31.6412	0.0299207	0.000551997	0.000493147
GOTERM_BP_DIRECT	GO:0034644~cellular response to UV	5	9.43396	2.11645e-05	CASP9, CREBBP, PARP1, EP300, PTGS2	53	61	19453	30.0851	0.0364628	0.000662903	0.000592229
GOTERM_MF_DIRECT	GO:0008270~zinc ion binding	12	22.6415	2.30554e-05	AR, CREBBP, RXRA, ACE, PARP1, MMP2, MDM2, EP300, PPARG, PPARA, ESR1, MMP9	53	888	18967	4.83605	0.00812849	0.000454704	0.000393223
GOTERM_CC_DIRECT	GO:0005886~plasma membrane	29	54.717	2.41825e-05	ITGB1, APP, GSK3B, ABCB1, SERPINE1, CXCR4, TNF, EGFR, ICAM1, DPP4, ERBB2, KDR, MAPK1, JAK2, PRKACA, NTRK1, HSP90AA1, ACE, VCAM1, MMP2, STAT3, ESR1, AR, PTPRC, LCK, MDM2, BTK, REN, TLR4	53	5455	20647	2.07102	0.00528203	0.000378283	0.000324736
GOTERM_BP_DIRECT	GO:0038083~peptidyl-tyrosine autophosphorylation	4	7.54717	2.67656e-05	NTRK1, LCK, KDR, EGFR	53	22	19453	66.7341	0.0458881	0.00082363	0.00073582
GOTERM_BP_DIRECT	GO:0032757~positive regulation of interleukin-8 production	5	9.43396	2.72426e-05	STAT3, SERPINE1, TNF, TLR4, RELA	53	65	19453	28.2337	0.0466864	0.000823853	0.000736019
GOTERM_MF_DIRECT	GO:0042803~protein homodimerization activity	11	20.7547	3.05192e-05	NTRK1, DPP4, APP, HSP90AA1, PARP1, STAT1, STAT3, BCL2, HMOX1, PTGS2, RELA	53	749	18967	5.25574	0.0107458	0.000570228	0.000493127
GOTERM_BP_DIRECT	GO:0050853~B cell receptor signaling pathway	6	11.3208	3.20764e-05	PTPRC, LCK, BCL2, BTK, MAPK1, NFKB1	53	137	19453	16.0746	0.0547397	0.000953593	0.000851927
GOTERM_BP_DIRECT	GO:0035584~calcium-mediated signaling using intracellular calcium source	4	7.54717	3.50451e-05	VCAM1, PTPRC, KDR, PRKACA	53	24	19453	61.173	0.059652	0.00102449	0.000915262
GOTERM_MF_DIRECT	GO:0003700~transcription factor activity, sequence-specific DNA binding	10	18.8679	3.85408e-05	AR, RXRA, STAT1, STAT3, PPARG, PPARA, HIF1A, ESR1, RELA, NFKB1	53	613	18967	5.83798	0.0135511	0.000675145	0.000583858
GOTERM_MF_DIRECT	GO:0016301~kinase activity	7	13.2075	3.99382e-05	GSK3B, CDK4, ERBB2, BTK, JAK2, EGFR, MTOR	53	232	18967	10.7977	0.0140389	0.000675145	0.000583858
GOTERM_BP_DIRECT	GO:0018107~peptidyl-threonine phosphorylation	5	9.43396	4.08289e-05	GSK3B, BCL2, MAPK1, PRKACA, MTOR	53	72	19453	25.4887	0.0691492	0.001174	0.00104884
GOTERM_BP_DIRECT	GO:0007568~aging	6	11.3208	4.49404e-05	NTRK1, CASP9, ACE, VCAM1, MMP2, PTGS2	53	147	19453	14.9811	0.0758419	0.00127138	0.00113583
GOTERM_MF_DIRECT	GO:0000976~transcription regulatory region sequence-specific DNA binding	7	13.2075	4.60487e-05	AR, RXRA, STAT3, PPARG, TNF, RELA, NFKB1	53	238	18967	10.5255	0.0161694	0.000743058	0.000642588
GOTERM_BP_DIRECT	GO:0042981~regulation of apoptotic process	7	13.2075	4.70637e-05	CASP9, HSP90AA1, STAT1, JAK2, ESR1, SIRT1, CTSB	53	245	19453	10.4868	0.0792795	0.00131031	0.00117062
GOTERM_BP_DIRECT	GO:1902042~negative regulation of extrinsic apoptotic signaling pathway via death domain receptors	4	7.54717	5.62966e-05	GSK3B, SERPINE1, HMOX1, ICAM1	53	28	19453	52.434	0.0940791	0.00151914	0.00135718
GOTERM_BP_DIRECT	GO:0043200~response to amino acid	4	7.54717	5.62966e-05	CASP3, BCL2, RELA, MTOR	53	28	19453	52.434	0.0940791	0.00151914	0.00135718
GOTERM_BP_DIRECT	GO:0001525~angiogenesis	7	13.2075	5.87727e-05	MMP2, SERPINE1, KDR, HMOX1, PTGS2, HIF1A, SIRT1	53	255	19453	10.0755	0.0980075	0.00153964	0.0013755
GOTERM_BP_DIRECT	GO:0014068~positive regulation of phosphatidylinositol 3-kinase signaling	5	9.43396	5.88119e-05	NTRK1, KDR, JAK2, SIRT1, TNF	53	79	19453	23.2302	0.0980697	0.00153964	0.0013755
GOTERM_BP_DIRECT	GO:0048511~rhythmic process	5	9.43396	6.48672e-05	GSK3B, CREBBP, EP300, PPARG, MTOR	53	81	19453	22.6567	0.107604	0.00167319	0.00149481
GOTERM_MF_DIRECT	GO:0020037~heme binding	6	11.3208	6.51419e-05	HMOX1, JAK2, CYP3A4, PTGS2, IDO1, PTGS1	53	155	18967	13.853	0.0227971	0.00100545	0.000869503
GOTERM_BP_DIRECT	GO:0006919~activation of cysteine-type endopeptidase activity involved in apoptotic process	5	9.43396	6.80595e-05	CASP9, LCK, PPARG, JAK2, TNF	53	82	19453	22.3803	0.11259	0.00173009	0.00154564
GOTERM_MF_DIRECT	GO:0001618~virus receptor activity	5	9.43396	6.81041e-05	ITGB1, DPP4, CXCR4, EGFR, ICAM1	53	80	18967	22.3667	0.0238214	0.00100737	0.000871165
GOTERM_MF_DIRECT	GO:0004672~protein kinase activity	8	15.0943	7.79854e-05	NTRK1, GSK3B, CDK4, ERBB2, JAK2, PRKACA, EGFR, MTOR	53	382	18967	7.49462	0.0272303	0.00110739	0.000957661
GOTERM_BP_DIRECT	GO:1900017~positive regulation of cytokine production involved in inflammatory response	4	7.54717	8.45944e-05	STAT3, HIF1A, TNF, TLR4	53	32	19453	45.8797	0.137974	0.00208984	0.00186703
GOTERM_BP_DIRECT	GO:0007159~leukocyte cell-cell adhesion	4	7.54717	8.45944e-05	ITGB1, VCAM1, PTPRC, ICAM1	53	32	19453	45.8797	0.137974	0.00208984	0.00186703
GOTERM_BP_DIRECT	GO:0016239~positive regulation of macroautophagy	4	7.54717	9.28785e-05	KDR, HMOX1, HIF1A, SIRT1	53	33	19453	44.4894	0.150417	0.00226262	0.0020214
GOTERM_BP_DIRECT	GO:0030183~B cell differentiation	5	9.43396	0.000102172	NTRK1, ITGB1, VCAM1, PTPRC, EP300	53	91	19453	20.1669	0.164162	0.00243446	0.00217492
GOTERM_BP_DIRECT	GO:0042127~regulation of cell proliferation	6	11.3208	0.000102708	STAT1, ERBB2, STAT3, SIRT1, EGFR, PTGS1	53	175	19453	12.5842	0.164949	0.00243446	0.00217492
GOTERM_BP_DIRECT	GO:1903223~positive regulation of oxidative stress-induced neuron death	3	5.66038	0.000104408	APP, TNF, TLR4	53	6	19453	183.519	0.167437	0.00244176	0.00218144
GOTERM_BP_DIRECT	GO:0071276~cellular response to cadmium ion	4	7.54717	0.00012086	MAPK1, HMOX1, MMP9, EGFR	53	36	19453	40.782	0.191134	0.00278931	0.00249194
GOTERM_BP_DIRECT	GO:0007165~signal transduction	13	24.5283	0.000134214	GSK3B, CREBBP, STAT1, STAT3, HIF1A, ESR1, EGFR, AR, CDK4, ERBB2, MAPK1, PPARG, JAK2	53	1307	19453	3.65072	0.209873	0.0030573	0.00273135
GOTERM_BP_DIRECT	GO:0006974~cellular response to DNA damage stimulus	7	13.2075	0.00013838	CASP9, PARP1, CASP3, BCL2, MAPK1, SIRT1, MTOR	53	298	19453	8.62169	0.215629	0.00311177	0.00278001
GOTERM_MF_DIRECT	GO:0001221~transcription cofactor binding	4	7.54717	0.000141396	RXRA, EP300, PPARG, ESR1	53	37	18967	38.6884	0.0488254	0.0019306	0.00166956
GOTERM_BP_DIRECT	GO:0042327~positive regulation of phosphorylation	4	7.54717	0.00014226	APP, AR, KDR, EGFR	53	38	19453	38.6356	0.220953	0.00311904	0.00278651
GOTERM_BP_DIRECT	GO:0048469~cell maturation	4	7.54717	0.00014226	BTK, KDR, REN, PPARG	53	38	19453	38.6356	0.220953	0.00311904	0.00278651
GOTERM_BP_DIRECT	GO:0032355~response to estradiol	5	9.43396	0.000153041	CASP9, CASP3, STAT3, PTGS2, ESR1	53	101	19453	18.1702	0.235556	0.00331399	0.00296067
GOTERM_MF_DIRECT	GO:0008022~protein C-terminus binding	6	11.3208	0.000178268	LCK, ERBB2, EP300, PPARG, JAK2, SIRT1	53	192	18967	11.1834	0.0611622	0.00234389	0.00202697
GOTERM_BP_DIRECT	GO:0032869~cellular response to insulin stimulus	5	9.43396	0.000184381	PARP1, STAT1, CDK4, PPARG, MTOR	53	106	19453	17.3131	0.276474	0.00394395	0.00352348
GOTERM_BP_DIRECT	GO:2000272~negative regulation of receptor activity	3	5.66038	0.000194229	PPARG, PPARA, TNF	53	8	19453	137.639	0.288873	0.00405568	0.00362329
GOTERM_BP_DIRECT	GO:0010742~macrophage derived foam cell differentiation	3	5.66038	0.000194229	STAT1, EP300, PPARG	53	8	19453	137.639	0.288873	0.00405568	0.00362329
GOTERM_MF_DIRECT	GO:0005524~ATP binding	14	26.4151	0.000198359	NTRK1, GSK3B, HSP90AA1, ABCB1, EGFR, MTOR, CDK4, LCK, ERBB2, KDR, BTK, MAPK1, JAK2, PRKACA	53	1539	18967	3.25546	0.0678171	0.00249043	0.00215369
GOTERM_MF_DIRECT	GO:0030235~nitric-oxide synthase regulator activity	3	5.66038	0.000204256	HSP90AA1, ESR1, EGFR	53	8	18967	134.2	0.0697613	0.00249043	0.00215369
GOTERM_BP_DIRECT	GO:0042307~positive regulation of protein import into nucleus	4	7.54717	0.000206159	HSP90AA1, EP300, JAK2, PTGS2	53	43	19453	34.143	0.30361	0.00425415	0.0038006
GOTERM_MF_DIRECT	GO:0003677~DNA binding	13	24.5283	0.000210459	APP, PARP1, STAT1, STAT3, HIF1A, ESR1, RELA, NFKB1, AR, EP300, MAPK1, PPARG, PPARA	53	1337	18967	3.47964	0.071802	0.00249043	0.00215369
GOTERM_BP_DIRECT	GO:0035556~intracellular signal transduction	8	15.0943	0.000216322	GSK3B, LCK, ERBB2, BTK, MAPK1, HMOX1, JAK2, RELA	53	462	19453	6.35563	0.315924	0.00441197	0.00394159
GOTERM_BP_DIRECT	GO:0008584~male gonad development	5	9.43396	0.000227816	AR, ACE, BCL2, REN, ESR1	53	112	19453	16.3856	0.329587	0.00459297	0.0041033
GOTERM_BP_DIRECT	GO:0009755~hormone-mediated signaling pathway	4	7.54717	0.000236155	RXRA, REN, PPARG, PPARA	53	45	19453	32.6256	0.33933	0.004707	0.00420517
GOTERM_BP_DIRECT	GO:0030890~positive regulation of B cell proliferation	4	7.54717	0.000252155	PTPRC, BCL2, BTK, TLR4	53	46	19453	31.9163	0.357628	0.00496944	0.00443963
GOTERM_CC_DIRECT	GO:0090575~RNA polymerase II transcription factor complex	5	9.43396	0.000268466	RXRA, STAT1, STAT3, PPARG, HIF1A	53	124	20647	15.7083	0.0571065	0.0039196	0.00336477
GOTERM_CC_DIRECT	GO:0070062~extracellular exosome	16	30.1887	0.000292752	ITGB1, APP, HSP90AA1, ACE, VCAM1, ABCB1, SERPINE1, CXCR4, MMP9, PTGS1, ICAM1, DPP4, PTPRC, LCK, PRKACA, CTSB	53	2240	20647	2.78261	0.0621096	0.00400705	0.00343984
GOTERM_BP_DIRECT	GO:0034097~response to cytokine	4	7.54717	0.000304317	STAT1, BCL2, RELA, NFKB1	53	49	19453	29.9623	0.413837	0.0058677	0.00524212
GOTERM_BP_DIRECT	GO:0007507~heart development	6	11.3208	0.000304425	CASP3, MMP2, ERBB2, EP300, PPARG, PPARA	53	221	19453	9.96483	0.413948	0.0058677	0.00524212
GOTERM_BP_DIRECT	GO:0008542~visual learning	4	7.54717	0.000323132	ITGB1, APP, HMGCR, HIF1A	53	50	19453	29.363	0.432882	0.00616058	0.00550378
GOTERM_BP_DIRECT	GO:0008630~intrinsic apoptotic signaling pathway in response to DNA damage	4	7.54717	0.000342681	CASP9, BCL2, HMOX1, TNF	53	51	19453	28.7873	0.452016	0.00646305	0.005774
GOTERM_MF_DIRECT	GO:0043565~sequence-specific DNA binding	7	13.2075	0.000343436	AR, RXRA, BCL2, PPARG, PPARA, HIF1A, ESR1	53	344	18967	7.2822	0.114495	0.0039329	0.00340113
GOTERM_BP_DIRECT	GO:0006979~response to oxidative stress	5	9.43396	0.00034651	APP, HMOX1, PTGS2, SIRT1, PTGS1	53	125	19453	14.6815	0.455687	0.00646573	0.0057764
GOTERM_CC_DIRECT	GO:0016020~membrane	21	39.6226	0.000352031	ITGB1, APP, HSP90AA1, ACE, VCAM1, ABCB1, PARP1, CYP3A4, ESR1, TNF, EGFR, MTOR, ICAM1, DPP4, PTPRC, ERBB2, BCL2, HMOX1, REN, JAK2, PRKACA	53	3677	20647	2.22488	0.0742105	0.00453499	0.00389305
GOTERM_BP_DIRECT	GO:0097191~extrinsic apoptotic signaling pathway	4	7.54717	0.000362978	GSK3B, PTPRC, JAK2, TNF	53	52	19453	28.2337	0.471198	0.0066319	0.00592485
GOTERM_BP_DIRECT	GO:0034605~cellular response to heat	4	7.54717	0.000362978	HSP90AA1, HMOX1, PRKACA, PTGS2	53	52	19453	28.2337	0.471198	0.0066319	0.00592485
GOTERM_BP_DIRECT	GO:0031667~response to nutrient levels	4	7.54717	0.000384032	NTRK1, ACE, TNF, MTOR	53	53	19453	27.701	0.490388	0.00694426	0.00620391
GOTERM_MF_DIRECT	GO:0000978~RNA polymerase II core promoter proximal region sequence-specific DNA binding	12	22.6415	0.000396006	APP, AR, RXRA, STAT1, STAT3, PPARG, PPARA, HIF1A, ESR1, SIRT1, RELA, NFKB1	53	1222	18967	3.51425	0.130828	0.00439319	0.00379918
GOTERM_MF_DIRECT	GO:0004714~transmembrane receptor protein tyrosine kinase activity	4	7.54717	0.000436787	NTRK1, ERBB2, KDR, EGFR	53	54	18967	26.5087	0.14329	0.00469877	0.00406344
GOTERM_BP_DIRECT	GO:2000273~positive regulation of receptor activity	3	5.66038	0.000454699	ITGB1, JAK2, HIF1A	53	12	19453	91.7594	0.549851	0.00813818	0.00727054
GOTERM_BP_DIRECT	GO:0007169~transmembrane receptor protein tyrosine kinase signaling pathway	5	9.43396	0.000490426	NTRK1, LCK, ERBB2, KDR, EGFR	53	137	19453	13.3955	0.577222	0.00868895	0.0077626
GOTERM_BP_DIRECT	GO:1901215~negative regulation of neuron death	4	7.54717	0.000501096	GSK3B, APP, PPARA, SIRT1	53	58	19453	25.3129	0.58507	0.00878923	0.00785218
GOTERM_CC_DIRECT	GO:0000791~euchromatin	4	7.54717	0.00051311	JAK2, HIF1A, ESR1, SIRT1	53	62	20647	25.1333	0.106313	0.00624284	0.00535915
GOTERM_BP_DIRECT	GO:0071356~cellular response to tumor necrosis factor	5	9.43396	0.000532179	VCAM1, MAPK1, SIRT1, RELA, NFKB1	53	140	19453	13.1085	0.607109	0.00924199	0.00825667
GOTERM_BP_DIRECT	GO:0051384~response to glucocorticoid	4	7.54717	0.000553639	CASP3, BCL2, PTGS2, TNF	53	60	19453	24.4692	0.621639	0.00952042	0.00850542
GOTERM_BP_DIRECT	GO:0043525~positive regulation of neuron apoptotic process	4	7.54717	0.000609584	CASP9, APP, CASP3, TNF	53	62	19453	23.6799	0.657042	0.0102809	0.0091848
GOTERM_BP_DIRECT	GO:0007584~response to nutrient	4	7.54717	0.000609584	VCAM1, STAT1, PPARG, MTOR	53	62	19453	23.6799	0.657042	0.0102809	0.0091848
GOTERM_BP_DIRECT	GO:0048546~digestive tract morphogenesis	3	5.66038	0.00062479	BCL2, HIF1A, EGFR	53	14	19453	78.6509	0.666078	0.010437	0.00932425
GOTERM_BP_DIRECT	GO:0010507~negative regulation of autophagy	4	7.54717	0.00063886	STAT3, BCL2, EP300, MTOR	53	63	19453	23.304	0.674228	0.0105713	0.00944429
GOTERM_MF_DIRECT	GO:0016702~oxidoreductase activity, acting on single donors with incorporation of molecular oxygen, incorporation of two atoms of oxygen	3	5.66038	0.000656873	PTGS2, IDO1, PTGS1	53	14	18967	76.686	0.207537	0.00685853	0.00593118
GOTERM_BP_DIRECT	GO:0071230~cellular response to amino acid stimulus	4	7.54717	0.00066902	MMP2, TNF, EGFR, MTOR	53	64	19453	22.9399	0.691034	0.0108654	0.00970698
GOTERM_BP_DIRECT	GO:0007249~I-kappaB kinase/NF-kappaB signaling	4	7.54717	0.00066902	BTK, TNF, RELA, NFKB1	53	64	19453	22.9399	0.691034	0.0108654	0.00970698
GOTERM_BP_DIRECT	GO:0045348~positive regulation of MHC class II biosynthetic process	3	5.66038	0.000719679	JAK2, SIRT1, TLR4	53	15	19453	73.4075	0.717334	0.0114688	0.0102461
GOTERM_BP_DIRECT	GO:0050966~detection of mechanical stimulus involved in sensory perception of pain	3	5.66038	0.000719679	NTRK1, CXCR4, TNF	53	15	19453	73.4075	0.717334	0.0114688	0.0102461
GOTERM_BP_DIRECT	GO:0042752~regulation of circadian rhythm	4	7.54717	0.000732032	GSK3B, PPARG, PPARA, MTOR	53	66	19453	22.2447	0.723401	0.0114688	0.0102461
GOTERM_BP_DIRECT	GO:0051726~regulation of cell cycle	6	11.3208	0.00073233	ITGB1, PTPRC, CDK4, STAT3, MDM2, PRKACA	53	268	19453	8.21726	0.723546	0.0114688	0.0102461
GOTERM_CC_DIRECT	GO:0005925~focal adhesion	7	13.2075	0.000748883	ITGB1, DPP4, PTPRC, MAPK1, JAK2, EGFR, ICAM1	53	434	20647	6.28332	0.151315	0.00863186	0.00741
GOTERM_BP_DIRECT	GO:0010468~regulation of gene expression	6	11.3208	0.000757234	APP, PTPRC, CDK4, MDM2, BCL2, HIF1A	53	270	19453	8.15639	0.735377	0.0117539	0.0105008
GOTERM_BP_DIRECT	GO:0019221~cytokine-mediated signaling pathway	5	9.43396	0.000877669	STAT1, STAT3, JAK2, PRKACA, RELA	53	160	19453	11.4699	0.78583	0.0135038	0.0120641
GOTERM_CC_DIRECT	GO:0005901~caveola	4	7.54717	0.000895257	MAPK1, HMOX1, JAK2, PTGS2	53	75	20647	20.7769	0.17811	0.00934988	0.00802638
GOTERM_CC_DIRECT	GO:0005739~mitochondrion	12	22.6415	0.000896564	CASP9, GSK3B, APP, HSP90AA1, RXRA, PARP1, MMP2, BCL2, MAPK1, PRKACA, SIRT1, NFKB1	53	1466	20647	3.18881	0.178346	0.00934988	0.00802638
GOTERM_BP_DIRECT	GO:0007623~circadian rhythm	4	7.54717	0.000905764	NTRK1, GSK3B, EP300, TNF	53	71	19453	20.6782	0.796143	0.0138149	0.012342
GOTERM_BP_DIRECT	GO:0010039~response to iron ion	3	5.66038	0.000928971	MDM2, BCL2, HIF1A	53	17	19453	64.7714	0.804286	0.0140467	0.0125491
GOTERM_BP_DIRECT	GO:0033674~positive regulation of kinase activity	4	7.54717	0.00094337	NTRK1, ERBB2, KDR, EGFR	53	72	19453	20.391	0.809174	0.0141425	0.0126347
GOTERM_MF_DIRECT	GO:0005178~integrin binding	5	9.43396	0.00096355	ITGB1, APP, VCAM1, KDR, ICAM1	53	160	18967	11.1834	0.289127	0.00977315	0.00845171
GOTERM_BP_DIRECT	GO:0032092~positive regulation of protein binding	4	7.54717	0.00102152	GSK3B, APP, ACE, EP300	53	74	19453	19.8399	0.833654	0.0151843	0.0135655
GOTERM_BP_DIRECT	GO:0030163~protein catabolic process	4	7.54717	0.00106209	CASP3, MMP2, RELA, MTOR	53	75	19453	19.5753	0.845097	0.0156546	0.0139856
GOTERM_BP_DIRECT	GO:0032868~response to insulin	4	7.54717	0.00110366	PPARA, SIRT1, RELA, MTOR	53	76	19453	19.3178	0.856007	0.0161318	0.0144119
GOTERM_BP_DIRECT	GO:0032729~positive regulation of interferon-gamma production	4	7.54717	0.0012345	APP, JAK2, TNF, TLR4	53	79	19453	18.5842	0.885582	0.0177485	0.0158563
GOTERM_BP_DIRECT	GO:0033209~tumor necrosis factor-mediated signaling pathway	4	7.54717	0.0012345	STAT1, JAK2, TNF, RELA	53	79	19453	18.5842	0.885582	0.0177485	0.0158563
GOTERM_BP_DIRECT	GO:0030220~platelet formation	3	5.66038	0.00129118	CASP9, CASP3, EP300	53	20	19453	55.0557	0.896429	0.018264	0.0163168
GOTERM_BP_DIRECT	GO:0050901~leukocyte tethering or rolling	3	5.66038	0.00129118	ITGB1, VCAM1, TNF	53	20	19453	55.0557	0.896429	0.018264	0.0163168
GOTERM_BP_DIRECT	GO:0043491~protein kinase B signaling	4	7.54717	0.00132694	ERBB2, STAT3, KDR, TNF	53	81	19453	18.1253	0.902736	0.0186196	0.0166345
GOTERM_CC_DIRECT	GO:0031594~neuromuscular junction	4	7.54717	0.00133067	ITGB1, APP, ERBB2, PRKACA	53	86	20647	18.1194	0.252941	0.0132462	0.0113712
GOTERM_BP_DIRECT	GO:0006508~proteolysis	7	13.2075	0.001342	DPP4, ACE, CASP3, MMP2, REN, MMP9, CTSB	53	458	19453	5.60975	0.905276	0.0186815	0.0166898
GOTERM_BP_DIRECT	GO:0045087~innate immune response	8	15.0943	0.00141416	APP, PARP1, LCK, BTK, PPARG, TLR4, RELA, NFKB1	53	634	19453	4.63139	0.916558	0.0190752	0.0170416
GOTERM_BP_DIRECT	GO:0071347~cellular response to interleukin-1	4	7.54717	0.00142362	MMP2, HIF1A, RELA, NFKB1	53	83	19453	17.6886	0.917934	0.0190752	0.0170416
GOTERM_BP_DIRECT	GO:0043401~steroid hormone mediated signaling pathway	3	5.66038	0.00142466	RXRA, MAPK1, PPARA	53	21	19453	52.434	0.918084	0.0190752	0.0170416
GOTERM_BP_DIRECT	GO:0033554~cellular response to stress	3	5.66038	0.00142466	HIF1A, RELA, NFKB1	53	21	19453	52.434	0.918084	0.0190752	0.0170416
GOTERM_BP_DIRECT	GO:0046827~positive regulation of protein export from nucleus	3	5.66038	0.00142466	GSK3B, MDM2, PRKACA	53	21	19453	52.434	0.918084	0.0190752	0.0170416
GOTERM_BP_DIRECT	GO:0018105~peptidyl-serine phosphorylation	5	9.43396	0.00147173	GSK3B, BCL2, MAPK1, PRKACA, MTOR	53	184	19453	9.97385	0.924588	0.0195561	0.0174712
GOTERM_BP_DIRECT	GO:0071391~cellular response to estrogen stimulus	3	5.66038	0.00156445	AR, MDM2, ESR1	53	22	19453	50.0506	0.935929	0.0203263	0.0181592
GOTERM_BP_DIRECT	GO:1902004~positive regulation of beta-amyloid formation	3	5.66038	0.00156445	CASP3, TNF, RELA	53	22	19453	50.0506	0.935929	0.0203263	0.0181592
GOTERM_BP_DIRECT	GO:0045722~positive regulation of gluconeogenesis	3	5.66038	0.00156445	PPARA, PRKACA, SIRT1	53	22	19453	50.0506	0.935929	0.0203263	0.0181592
GOTERM_MF_DIRECT	GO:0031490~chromatin DNA binding	4	7.54717	0.00163837	CREBBP, STAT3, EP300, RELA	53	85	18967	16.8408	0.440359	0.0161562	0.0139717
GOTERM_BP_DIRECT	GO:0030198~extracellular matrix organization	5	9.43396	0.00165545	ITGB1, APP, MMP2, TNF, MMP9	53	190	19453	9.65889	0.9454	0.0213504	0.0190742
GOTERM_MF_DIRECT	GO:0051117~ATPase binding	4	7.54717	0.00169433	AR, LCK, ESR1, EGFR	53	86	18967	16.645	0.451353	0.0162564	0.0140583
GOTERM_BP_DIRECT	GO:0006357~regulation of transcription from RNA polymerase II promoter	13	24.5283	0.00173742	APP, STAT1, STAT3, HIF1A, ESR1, TNF, RELA, NFKB1, AR, RXRA, MDM2, MAPK1, PPARG	53	1736	19453	2.74855	0.952727	0.022244	0.0198725
GOTERM_MF_DIRECT	GO:0003707~steroid hormone receptor activity	3	5.66038	0.00179765	RXRA, PPARA, ESR1	53	23	18967	46.6784	0.471092	0.0167938	0.0145231
GOTERM_BP_DIRECT	GO:1900181~negative regulation of protein localization to nucleus	3	5.66038	0.00186284	GSK3B, APP, MTOR	53	24	19453	45.8797	0.962082	0.0235066	0.0210005
GOTERM_BP_DIRECT	GO:0045821~positive regulation of glycolytic process	3	5.66038	0.00186284	APP, HIF1A, MTOR	53	24	19453	45.8797	0.962082	0.0235066	0.0210005
GOTERM_BP_DIRECT	GO:0030307~positive regulation of cell growth	4	7.54717	0.00191316	ERBB2, BCL2, EGFR, MTOR	53	92	19453	15.9582	0.965293	0.0237992	0.0212619
GOTERM_BP_DIRECT	GO:0019722~calcium-mediated signaling	4	7.54717	0.00191316	APP, BTK, CXCR4, TNF	53	92	19453	15.9582	0.965293	0.0237992	0.0212619
GOTERM_MF_DIRECT	GO:0001228~transcriptional activator activity, RNA polymerase II transcription regulatory region sequence-specific binding	7	13.2075	0.00199593	AR, STAT3, PPARA, HIF1A, ESR1, RELA, NFKB1	53	483	18967	5.18649	0.507009	0.018168	0.0157115
GOTERM_BP_DIRECT	GO:0051000~positive regulation of nitric-oxide synthase activity	3	5.66038	0.00202137	HIF1A, ESR1, TNF	53	25	19453	44.0445	0.971307	0.0247935	0.0221502
GOTERM_BP_DIRECT	GO:0009314~response to radiation	3	5.66038	0.00202137	NTRK1, BCL2, TNF	53	25	19453	44.0445	0.971307	0.0247935	0.0221502
GOTERM_MF_DIRECT	GO:0008013~beta-catenin binding	4	7.54717	0.00205521	GSK3B, AR, EP300, ESR1	53	92	18967	15.5595	0.517268	0.01824	0.0157737
GOTERM_BP_DIRECT	GO:0098586~cellular response to virus	4	7.54717	0.00209686	HSP90AA1, JAK2, HIF1A, NFKB1	53	95	19453	15.4542	0.974874	0.0255409	0.0228179
GOTERM_BP_DIRECT	GO:0043123~positive regulation of I-kappaB kinase/NF-kappaB signaling	5	9.43396	0.00218357	PARP1, HMOX1, TNF, TLR4, RELA	53	205	19453	8.95214	0.978428	0.0260842	0.0233033
GOTERM_BP_DIRECT	GO:0051896~regulation of protein kinase B signaling	3	5.66038	0.00218607	NTRK1, EGFR, MTOR	53	26	19453	42.3505	0.978523	0.0260842	0.0233033
GOTERM_BP_DIRECT	GO:0046697~decidualization	3	5.66038	0.00218607	PARP1, PTGS2, CTSB	53	26	19453	42.3505	0.978523	0.0260842	0.0233033
GOTERM_BP_DIRECT	GO:0010875~positive regulation of cholesterol efflux	3	5.66038	0.00235693	RXRA, PPARG, SIRT1	53	27	19453	40.782	0.984098	0.0277454	0.0247873
GOTERM_BP_DIRECT	GO:0040014~regulation of multicellular organism growth	3	5.66038	0.00235693	APP, CDK4, STAT3	53	27	19453	40.782	0.984098	0.0277454	0.0247873
GOTERM_BP_DIRECT	GO:0010332~response to gamma radiation	3	5.66038	0.0025339	PTPRC, PARP1, BCL2	53	28	19453	39.3255	0.988352	0.0292399	0.0261225
GOTERM_BP_DIRECT	GO:0060391~positive regulation of SMAD protein import into nucleus	3	5.66038	0.0025339	PARP1, PPARG, JAK2	53	28	19453	39.3255	0.988352	0.0292399	0.0261225
GOTERM_BP_DIRECT	GO:0050900~leukocyte migration	3	5.66038	0.0025339	LCK, MMP9, ICAM1	53	28	19453	39.3255	0.988352	0.0292399	0.0261225
GOTERM_CC_DIRECT	GO:0043209~myelin sheath	3	5.66038	0.00258681	HSP90AA1, ERBB2, BCL2	53	30	20647	38.9566	0.432915	0.0246309	0.0211444
GOTERM_BP_DIRECT	GO:0050727~regulation of inflammatory response	4	7.54717	0.00263924	JAK2, PTGS2, ESR1, RELA	53	103	19453	14.2539	0.990323	0.0302564	0.0270306
GOTERM_BP_DIRECT	GO:0048714~positive regulation of oligodendrocyte differentiation	3	5.66038	0.00271696	CXCR4, PPARG, MTOR	53	29	19453	37.9694	0.99156	0.0309451	0.0276459
GOTERM_BP_DIRECT	GO:0034113~heterotypic cell-cell adhesion	3	5.66038	0.00290606	ITGB1, VCAM1, PTPRC	53	30	19453	36.7038	0.993949	0.0324664	0.0290051
GOTERM_BP_DIRECT	GO:2001238~positive regulation of extrinsic apoptotic signaling pathway	3	5.66038	0.00290606	PTPRC, TNF, TLR4	53	30	19453	36.7038	0.993949	0.0324664	0.0290051
GOTERM_BP_DIRECT	GO:0001774~microglial cell activation	3	5.66038	0.00290606	APP, JAK2, TNF	53	30	19453	36.7038	0.993949	0.0324664	0.0290051
GOTERM_BP_DIRECT	GO:0030154~cell differentiation	8	15.0943	0.00297084	NTRK1, RXRA, LCK, STAT3, PPARG, JAK2, PPARA, EGFR	53	723	19453	4.06128	0.994601	0.0329801	0.029464
GOTERM_MF_DIRECT	GO:0005496~steroid binding	3	5.66038	0.00305316	AR, CYP3A4, ESR1	53	30	18967	35.7868	0.661242	0.0264359	0.0228614
GOTERM_BP_DIRECT	GO:0010575~positive regulation of vascular endothelial growth factor production	3	5.66038	0.00310118	PTGS2, HIF1A, RELA	53	31	19453	35.5198	0.995708	0.0339967	0.0303722
GOTERM_BP_DIRECT	GO:0070372~regulation of ERK1 and ERK2 cascade	3	5.66038	0.00310118	ERBB2, HMGCR, EGFR	53	31	19453	35.5198	0.995708	0.0339967	0.0303722
GOTERM_BP_DIRECT	GO:0030225~macrophage differentiation	3	5.66038	0.00330229	PARP1, SIRT1, MMP9	53	32	19453	34.4098	0.996988	0.0359765	0.0321409
GOTERM_BP_DIRECT	GO:0043388~positive regulation of DNA binding	3	5.66038	0.00350935	PPARG, JAK2, MMP9	53	33	19453	33.3671	0.997908	0.0379963	0.0339454
GOTERM_BP_DIRECT	GO:0031669~cellular response to nutrient levels	3	5.66038	0.00372233	CREBBP, EP300, MTOR	53	34	19453	32.3857	0.998563	0.0393311	0.0351379
GOTERM_BP_DIRECT	GO:0030522~intracellular receptor signaling pathway	3	5.66038	0.00372233	AR, STAT3, PPARA	53	34	19453	32.3857	0.998563	0.0393311	0.0351379
GOTERM_BP_DIRECT	GO:0010033~response to organic substance	3	5.66038	0.00372233	CDK4, MMP9, RELA	53	34	19453	32.3857	0.998563	0.0393311	0.0351379
GOTERM_BP_DIRECT	GO:0035924~cellular response to vascular endothelial growth factor stimulus	3	5.66038	0.00372233	VCAM1, KDR, RELA	53	34	19453	32.3857	0.998563	0.0393311	0.0351379
GOTERM_MF_DIRECT	GO:0046982~protein heterodimerization activity	6	11.3208	0.00381723	ITGB1, APP, ERBB2, BCL2, HIF1A, TLR4	53	381	18967	5.63572	0.741765	0.0322647	0.0279021
GOTERM_CC_DIRECT	GO:1904813~ficolin-1-rich granule lumen	4	7.54717	0.00385647	HSP90AA1, MAPK1, MMP9, CTSB	53	125	20647	12.4661	0.570958	0.0351903	0.030209
GOTERM_BP_DIRECT	GO:0006366~transcription from RNA polymerase II promoter	5	9.43396	0.00390432	AR, PARP1, EP300, JAK2, NFKB1	53	241	19453	7.61489	0.998957	0.0409045	0.0365435
GOTERM_BP_DIRECT	GO:0090050~positive regulation of cell migration involved in sprouting angiogenesis	3	5.66038	0.0039412	KDR, HMOX1, PTGS2	53	35	19453	31.4604	0.999022	0.0409045	0.0365435
GOTERM_BP_DIRECT	GO:0045648~positive regulation of erythrocyte differentiation	3	5.66038	0.0039412	STAT1, STAT3, HIF1A	53	35	19453	31.4604	0.999022	0.0409045	0.0365435
GOTERM_MF_DIRECT	GO:0003690~double-stranded DNA binding	4	7.54717	0.00415538	RXRA, STAT1, PPARG, EGFR	53	118	18967	12.1311	0.771008	0.034306	0.0296675
GOTERM_MF_DIRECT	GO:0051059~NF-kappaB binding	3	5.66038	0.00437564	GSK3B, EP300, RELA	53	36	18967	29.8223	0.788256	0.0353035	0.03053
GOTERM_BP_DIRECT	GO:1901216~positive regulation of neuron death	3	5.66038	0.00439647	GSK3B, APP, PARP1	53	37	19453	29.7598	0.999562	0.0448338	0.0400539
GOTERM_BP_DIRECT	GO:0034612~response to tumor necrosis factor	3	5.66038	0.00439647	CASP3, JAK2, PTGS2	53	37	19453	29.7598	0.999562	0.0448338	0.0400539
GOTERM_BP_DIRECT	GO:2000352~negative regulation of endothelial cell apoptotic process	3	5.66038	0.00439647	SERPINE1, KDR, ICAM1	53	37	19453	29.7598	0.999562	0.0448338	0.0400539
GOTERM_BP_DIRECT	GO:1990090~cellular response to nerve growth factor stimulus	3	5.66038	0.00463282	NTRK1, APP, PARP1	53	38	19453	28.9767	0.999711	0.0469709	0.0419631
GOTERM_CC_DIRECT	GO:0010008~endosome membrane	5	9.43396	0.00492013	NTRK1, ITGB1, ERBB2, TLR4, EGFR	53	273	20647	7.13491	0.660462	0.0431004	0.0369994
GOTERM_BP_DIRECT	GO:0071392~cellular response to estradiol stimulus	3	5.66038	0.00512276	MMP2, ESR1, EGFR	53	40	19453	27.5278	0.999878	0.0516398	0.0461343
GOTERM_BP_DIRECT	GO:0071887~leukocyte apoptotic process	2	3.77358	0.00533921	CASP9, CASP3	53	2	19453	367.038	0.999917	0.0529777	0.0473296
GOTERM_BP_DIRECT	GO:0002246~wound healing involved in inflammatory response	2	3.77358	0.00533921	HMOX1, TLR4	53	2	19453	367.038	0.999917	0.0529777	0.0473296
GOTERM_BP_DIRECT	GO:0051591~response to cAMP	3	5.66038	0.0053763	STAT1, REN, RELA	53	41	19453	26.8564	0.999922	0.0529777	0.0473296
GOTERM_BP_DIRECT	GO:0030574~collagen catabolic process	3	5.66038	0.0053763	MMP2, MMP9, CTSB	53	41	19453	26.8564	0.999922	0.0529777	0.0473296
GOTERM_MF_DIRECT	GO:0034212~peptide N-acetyltransferase activity	2	3.77358	0.00547584	CREBBP, EP300	53	2	18967	357.868	0.856837	0.0422592	0.0365452
GOTERM_MF_DIRECT	GO:0004666~prostaglandin-endoperoxide synthase activity	2	3.77358	0.00547584	PTGS2, PTGS1	53	2	18967	357.868	0.856837	0.0422592	0.0365452
GOTERM_BP_DIRECT	GO:0031663~lipopolysaccharide-mediated signaling pathway	3	5.66038	0.00563551	MAPK1, TNF, TLR4	53	42	19453	26.217	0.999951	0.0546115	0.0487892
GOTERM_BP_DIRECT	GO:0050790~regulation of catalytic activity	3	5.66038	0.00563551	PARP1, HIF1A, CTSB	53	42	19453	26.217	0.999951	0.0546115	0.0487892
GOTERM_BP_DIRECT	GO:0001541~ovarian follicle development	3	5.66038	0.00563551	MMP2, BCL2, KDR	53	42	19453	26.217	0.999951	0.0546115	0.0487892
GOTERM_MF_DIRECT	GO:0030331~estrogen receptor binding	3	5.66038	0.00591767	PARP1, PPARG, ESR1	53	42	18967	25.562	0.877676	0.04378	0.0378605
GOTERM_MF_DIRECT	GO:0042826~histone deacetylase binding	4	7.54717	0.00591955	HSP90AA1, PARP1, HIF1A, RELA	53	134	18967	10.6826	0.877757	0.04378	0.0378605
GOTERM_MF_DIRECT	GO:0048156~tau protein binding	3	5.66038	0.00619551	GSK3B, HSP90AA1, EP300	53	43	18967	24.9675	0.889201	0.0448858	0.0388168
GOTERM_MF_DIRECT	GO:0004715~non-membrane spanning protein tyrosine kinase activity	3	5.66038	0.00706408	LCK, BTK, JAK2	53	46	18967	23.3392	0.918696	0.0501549	0.0433734
GOTERM_MF_DIRECT	GO:0000981~RNA polymerase II transcription factor activity, sequence-specific DNA binding	10	18.8679	0.00768081	AR, RXRA, STAT1, STAT3, PPARG, PPARA, HIF1A, ESR1, RELA, NFKB1	53	1286	18967	2.7828	0.934748	0.0534644	0.0462354
KEGG_PATHWAY	hsa05200:Pathways in cancer	31	58.4906	1.4781e-23	ITGB1, GSK3B, CXCR4, PTGS2, HIF1A, RELA, EGFR, CASP9, RXRA, CASP3, ERBB2, MAPK1, HMOX1, EP300, JAK2, PRKACA, NTRK1, CREBBP, HSP90AA1, STAT1, MMP2, STAT3, MMP9, ESR1, MTOR, NFKB1, AR, CDK4, BCL2, MDM2, PPARG	53	531	8644	9.52152	3.45876e-21	3.45876e-21	1.44854e-21
KEGG_PATHWAY	hsa05215:Prostate cancer	15	28.3019	2.32002e-16	GSK3B, CREBBP, HSP90AA1, MMP9, EGFR, MTOR, RELA, NFKB1, CASP9, AR, ERBB2, MDM2, BCL2, EP300, MAPK1	53	97	8644	25.2208	5.19584e-14	2.71442e-14	1.13681e-14
KEGG_PATHWAY	hsa04933:AGE-RAGE signaling pathway in diabetic complications	14	26.4151	1.30277e-14	VCAM1, STAT1, MMP2, STAT3, SERPINE1, TNF, RELA, NFKB1, ICAM1, CDK4, CASP3, BCL2, MAPK1, JAK2	53	100	8644	22.8332	3.03957e-12	1.01616e-12	4.2557e-13
KEGG_PATHWAY	hsa04066:HIF-1 signaling pathway	14	26.4151	4.13912e-14	CREBBP, STAT3, SERPINE1, HIF1A, EGFR, MTOR, RELA, NFKB1, ERBB2, BCL2, EP300, MAPK1, HMOX1, TLR4	53	109	8644	20.9479	9.69025e-12	2.42139e-12	1.01408e-12
KEGG_PATHWAY	hsa05417:Lipid and atherosclerosis	17	32.0755	5.77252e-14	GSK3B, HSP90AA1, VCAM1, STAT3, TNF, MMP9, RELA, NFKB1, ICAM1, CASP9, RXRA, CASP3, BCL2, MAPK1, PPARG, JAK2, TLR4	53	215	8644	12.8958	1.35092e-11	2.70154e-12	1.13141e-12
KEGG_PATHWAY	hsa05167:Kaposi sarcoma-associated herpesvirus infection	16	30.1887	2.32278e-13	GSK3B, CREBBP, STAT1, STAT3, PTGS2, HIF1A, MTOR, RELA, NFKB1, ICAM1, CASP9, CDK4, CASP3, EP300, MAPK1, JAK2	53	194	8644	13.4511	5.43485e-11	9.05886e-12	3.79388e-12
KEGG_PATHWAY	hsa05205:Proteoglycans in cancer	16	30.1887	5.23641e-13	ITGB1, MMP2, STAT3, HIF1A, ESR1, TNF, MMP9, EGFR, MTOR, CASP3, ERBB2, MDM2, KDR, MAPK1, PRKACA, TLR4	53	205	8644	12.7293	1.22544e-10	1.75046e-11	7.33098e-12
KEGG_PATHWAY	hsa05161:Hepatitis B	14	26.4151	7.3212e-12	CREBBP, STAT1, STAT3, TNF, MMP9, RELA, NFKB1, CASP9, CASP3, BCL2, EP300, MAPK1, JAK2, TLR4	53	162	8644	14.0946	1.71315e-09	2.14145e-10	8.96847e-11
KEGG_PATHWAY	hsa04151:PI3K-Akt signaling pathway	18	33.9623	1.29917e-11	ITGB1, NTRK1, GSK3B, HSP90AA1, EGFR, MTOR, RELA, NFKB1, CASP9, RXRA, CDK4, ERBB2, MDM2, KDR, BCL2, MAPK1, JAK2, TLR4	53	359	8644	8.17743	3.04006e-09	3.3761e-10	1.41392e-10
KEGG_PATHWAY	hsa05207:Chemical carcinogenesis - receptor activation	15	28.3019	1.44278e-11	HSP90AA1, STAT3, CYP3A4, ESR1, EGFR, MTOR, RELA, NFKB1, AR, RXRA, BCL2, MAPK1, JAK2, PPARA, PRKACA	53	212	8644	11.5397	3.3761e-09	3.3761e-10	1.41392e-10
KEGG_PATHWAY	hsa05163:Human cytomegalovirus infection	15	28.3019	3.2256e-11	GSK3B, STAT3, CXCR4, PTGS2, TNF, EGFR, MTOR, RELA, NFKB1, CASP9, CDK4, CASP3, MDM2, MAPK1, PRKACA	53	225	8644	10.873	7.5479e-09	6.86173e-10	2.87371e-10
KEGG_PATHWAY	hsa05145:Toxoplasmosis	12	22.6415	3.68137e-11	ITGB1, CASP9, STAT1, CASP3, STAT3, BCL2, MAPK1, JAK2, TNF, TLR4, RELA, NFKB1	53	111	8644	17.6318	8.6144e-09	7.17867e-10	3.00645e-10
KEGG_PATHWAY	hsa05235:PD-L1 expression and PD-1 checkpoint pathway in cancer	11	20.7547	8.86968e-11	STAT1, LCK, STAT3, MAPK1, JAK2, HIF1A, TLR4, RELA, EGFR, NFKB1, MTOR	53	89	8644	20.1577	2.07551e-08	1.56682e-09	6.56188e-10
KEGG_PATHWAY	hsa04919:Thyroid hormone signaling pathway	12	22.6415	9.50464e-11	CASP9, GSK3B, CREBBP, RXRA, STAT1, MDM2, EP300, MAPK1, PRKACA, HIF1A, ESR1, MTOR	53	121	8644	16.1746	2.22409e-08	1.56682e-09	6.56188e-10
KEGG_PATHWAY	hsa05160:Hepatitis C	13	24.5283	1.00437e-10	GSK3B, STAT1, STAT3, TNF, EGFR, RELA, NFKB1, CASP9, RXRA, CDK4, CASP3, MAPK1, PPARA	53	158	8644	13.4192	2.35023e-08	1.56682e-09	6.56188e-10
KEGG_PATHWAY	hsa05206:MicroRNAs in cancer	16	30.1887	2.0126e-10	CREBBP, ABCB1, STAT3, PTGS2, SIRT1, MMP9, EGFR, MTOR, NFKB1, CASP3, ERBB2, MDM2, BCL2, EP300, MAPK1, HMOX1	53	310	8644	8.41777	4.70949e-08	2.94343e-09	1.23272e-09
KEGG_PATHWAY	hsa01522:Endocrine resistance	11	20.7547	2.34691e-10	CDK4, MMP2, ERBB2, MDM2, BCL2, MAPK1, PRKACA, ESR1, MMP9, EGFR, MTOR	53	98	8644	18.3065	5.49177e-08	3.23045e-09	1.35292e-09
KEGG_PATHWAY	hsa05164:Influenza A	13	24.5283	2.53473e-10	CREBBP, STAT1, TNF, RELA, NFKB1, ICAM1, CASP9, CDK4, CASP3, EP300, MAPK1, JAK2, TLR4	53	171	8644	12.399	5.93126e-08	3.29514e-09	1.38002e-09
KEGG_PATHWAY	hsa04064:NF-kappa B signaling pathway	11	20.7547	4.25825e-10	VCAM1, PARP1, LCK, BCL2, BTK, PTGS2, TNF, TLR4, RELA, NFKB1, ICAM1	53	104	8644	17.2504	9.9643e-08	5.24437e-09	2.19636e-09
KEGG_PATHWAY	hsa05165:Human papillomavirus infection	16	30.1887	5.04178e-10	ITGB1, GSK3B, CREBBP, STAT1, PTGS2, TNF, EGFR, MTOR, RELA, NFKB1, CDK4, CASP3, MDM2, EP300, MAPK1, PRKACA	53	331	8644	7.88371	1.17978e-07	5.84293e-09	2.44704e-09
KEGG_PATHWAY	hsa05212:Pancreatic cancer	10	18.8679	5.24366e-10	CASP9, STAT1, CDK4, ERBB2, STAT3, MAPK1, RELA, EGFR, NFKB1, MTOR	53	76	8644	21.4598	1.22702e-07	5.84293e-09	2.44704e-09
KEGG_PATHWAY	hsa04659:Th17 cell differentiation	11	20.7547	6.20571e-10	HSP90AA1, RXRA, STAT1, LCK, STAT3, MAPK1, JAK2, HIF1A, RELA, NFKB1, MTOR	53	108	8644	16.6115	1.45214e-07	6.60062e-09	2.76436e-09
KEGG_PATHWAY	hsa05152:Tuberculosis	12	22.6415	6.76621e-09	CASP9, CREBBP, STAT1, CASP3, BCL2, EP300, MAPK1, JAK2, TNF, TLR4, RELA, NFKB1	53	180	8644	10.873	1.58329e-06	6.88389e-08	2.883e-08
KEGG_PATHWAY	hsa05418:Fluid shear stress and atherosclerosis	11	20.7547	7.43303e-09	HSP90AA1, VCAM1, MMP2, BCL2, KDR, HMOX1, TNF, MMP9, RELA, NFKB1, ICAM1	53	139	8644	12.9067	1.73933e-06	7.24721e-08	3.03516e-08
KEGG_PATHWAY	hsa05140:Leishmaniasis	9	16.9811	1.50173e-08	ITGB1, STAT1, MAPK1, JAK2, PTGS2, TNF, TLR4, RELA, NFKB1	53	77	8644	19.063	3.51404e-06	1.40562e-07	5.88678e-08
KEGG_PATHWAY	hsa01521:EGFR tyrosine kinase inhibitor resistance	9	16.9811	1.84502e-08	GSK3B, ERBB2, STAT3, BCL2, KDR, MAPK1, JAK2, EGFR, MTOR	53	79	8644	18.5804	4.31735e-06	1.66052e-07	6.95432e-08
KEGG_PATHWAY	hsa05169:Epstein-Barr virus infection	12	22.6415	2.25929e-08	CASP9, STAT1, CDK4, CASP3, STAT3, MDM2, BCL2, BTK, TNF, RELA, NFKB1, ICAM1	53	202	8644	9.68877	5.28673e-06	1.95805e-07	8.20039e-08
KEGG_PATHWAY	hsa05222:Small cell lung cancer	9	16.9811	6.20429e-08	ITGB1, CASP9, RXRA, CDK4, CASP3, BCL2, PTGS2, RELA, NFKB1	53	92	8644	15.9549	1.45179e-05	5.18501e-07	2.1715e-07
KEGG_PATHWAY	hsa04657:IL-17 signaling pathway	9	16.9811	7.35238e-08	GSK3B, HSP90AA1, CASP3, MAPK1, PTGS2, TNF, MMP9, RELA, NFKB1	53	94	8644	15.6154	1.72044e-05	5.93261e-07	2.4846e-07
KEGG_PATHWAY	hsa04210:Apoptosis	10	18.8679	9.39447e-08	NTRK1, CASP9, PARP1, CASP3, BCL2, MAPK1, TNF, RELA, NFKB1, CTSB	53	136	8644	11.9922	2.19828e-05	7.32769e-07	3.06886e-07
KEGG_PATHWAY	hsa05162:Measles	10	18.8679	1.06596e-07	CASP9, GSK3B, STAT1, CDK4, CASP3, STAT3, BCL2, TLR4, RELA, NFKB1	53	138	8644	11.8184	2.49432e-05	8.0463e-07	3.36982e-07
KEGG_PATHWAY	hsa05219:Bladder cancer	7	13.2075	1.34853e-07	CDK4, MMP2, ERBB2, MDM2, MAPK1, MMP9, EGFR	53	41	8644	27.8454	3.15551e-05	9.86114e-07	4.12988e-07
KEGG_PATHWAY	hsa04920:Adipocytokine signaling pathway	8	15.0943	1.52309e-07	RXRA, STAT3, JAK2, PPARA, TNF, RELA, NFKB1, MTOR	53	69	8644	18.9095	3.56398e-05	1.08001e-06	4.52313e-07
KEGG_PATHWAY	hsa04917:Prolactin signaling pathway	8	15.0943	1.6846e-07	GSK3B, STAT1, STAT3, MAPK1, JAK2, ESR1, RELA, NFKB1	53	70	8644	18.6394	3.94188e-05	1.1594e-06	4.85561e-07
KEGG_PATHWAY	hsa04668:TNF signaling pathway	9	16.9811	3.31825e-07	VCAM1, CASP3, MAPK1, PTGS2, TNF, MMP9, RELA, NFKB1, ICAM1	53	114	8644	12.8759	7.76441e-05	2.21849e-06	9.2911e-07
KEGG_PATHWAY	hsa04935:Growth hormone synthesis, secretion and action	9	16.9811	4.92956e-07	GSK3B, CREBBP, STAT1, STAT3, EP300, MAPK1, JAK2, PRKACA, MTOR	53	120	8644	12.2321	0.000115345	3.20422e-06	1.34194e-06
KEGG_PATHWAY	hsa05131:Shigellosis	11	20.7547	1.66467e-06	ITGB1, GSK3B, MDM2, BCL2, MAPK1, TNF, TLR4, RELA, EGFR, NFKB1, MTOR	53	247	8644	7.26331	0.000389456	1.05279e-05	4.40911e-06
KEGG_PATHWAY	hsa05415:Diabetic cardiomyopathy	10	18.8679	2.79199e-06	GSK3B, ACE, PARP1, MMP2, REN, PPARA, MMP9, RELA, NFKB1, MTOR	53	203	8644	8.0342	0.000653112	1.71928e-05	7.20039e-06
KEGG_PATHWAY	hsa05203:Viral carcinogenesis	10	18.8679	2.90761e-06	CREBBP, CDK4, CASP3, STAT3, MDM2, EP300, MAPK1, PRKACA, RELA, NFKB1	53	204	8644	7.99482	0.000680151	1.74457e-05	7.30631e-06
KEGG_PATHWAY	hsa05170:Human immunodeficiency virus 1 infection	10	18.8679	3.991e-06	CASP9, CASP3, BCL2, MAPK1, CXCR4, TNF, TLR4, RELA, NFKB1, MTOR	53	212	8644	7.69313	0.00093346	2.32068e-05	9.71911e-06
KEGG_PATHWAY	hsa05223:Non-small cell lung cancer	7	13.2075	4.06616e-06	CASP9, RXRA, CDK4, ERBB2, STAT3, MAPK1, EGFR	53	72	8644	15.8564	0.00095103	2.32068e-05	9.71911e-06
KEGG_PATHWAY	hsa05133:Pertussis	7	13.2075	5.58643e-06	ITGB1, CASP3, MAPK1, TNF, TLR4, RELA, NFKB1	53	76	8644	15.0218	0.00130637	3.11244e-05	1.3035e-05
KEGG_PATHWAY	hsa05166:Human T-cell leukemia virus 1 infection	10	18.8679	5.81987e-06	CREBBP, CDK4, LCK, EP300, MAPK1, PRKACA, TNF, RELA, NFKB1, ICAM1	53	222	8644	7.34659	0.00136093	3.16709e-05	1.32639e-05
KEGG_PATHWAY	hsa04660:T cell receptor signaling pathway	8	15.0943	7.02462e-06	GSK3B, PTPRC, CDK4, LCK, MAPK1, TNF, RELA, NFKB1	53	121	8644	10.7831	0.00164242	3.73582e-05	1.56457e-05
KEGG_PATHWAY	hsa05210:Colorectal cancer	7	13.2075	1.14767e-05	CASP9, GSK3B, CASP3, BCL2, MAPK1, EGFR, MTOR	53	86	8644	13.2751	0.00268196	5.96787e-05	2.49937e-05
KEGG_PATHWAY	hsa04621:NOD-like receptor signaling pathway	9	16.9811	1.32367e-05	HSP90AA1, STAT1, BCL2, MAPK1, TNF, TLR4, RELA, NFKB1, CTSB	53	186	8644	7.89166	0.00309263	6.73347e-05	2.82e-05
KEGG_PATHWAY	hsa04380:Osteoclast differentiation	8	15.0943	1.4444e-05	STAT1, LCK, BTK, MAPK1, PPARG, TNF, RELA, NFKB1	53	135	8644	9.66485	0.00337421	7.19127e-05	3.01173e-05
KEGG_PATHWAY	hsa05135:Yersinia infection	8	15.0943	1.59013e-05	ITGB1, GSK3B, LCK, MAPK1, TNF, TLR4, RELA, NFKB1	53	137	8644	9.52376	0.00371402	7.59367e-05	3.18026e-05
KEGG_PATHWAY	hsa04915:Estrogen signaling pathway	8	15.0943	1.59013e-05	HSP90AA1, MMP2, BCL2, MAPK1, PRKACA, ESR1, MMP9, EGFR	53	137	8644	9.52376	0.00371402	7.59367e-05	3.18026e-05
KEGG_PATHWAY	hsa04062:Chemokine signaling pathway	9	16.9811	1.66828e-05	GSK3B, STAT1, STAT3, MAPK1, CXCR4, JAK2, PRKACA, RELA, NFKB1	53	192	8644	7.64505	0.00389619	7.80754e-05	3.26982e-05
KEGG_PATHWAY	hsa05134:Legionellosis	6	11.3208	1.96061e-05	CASP9, CASP3, TNF, TLR4, RELA, NFKB1	53	56	8644	17.4744	0.00457737	8.99575e-05	3.76745e-05
KEGG_PATHWAY	hsa04936:Alcoholic liver disease	8	15.0943	2.0085e-05	GSK3B, CASP3, PPARA, SIRT1, TNF, TLR4, RELA, NFKB1	53	142	8644	9.18841	0.0046889	9.03824e-05	3.78525e-05
KEGG_PATHWAY	hsa05226:Gastric cancer	8	15.0943	2.74365e-05	GSK3B, RXRA, ABCB1, ERBB2, BCL2, MAPK1, EGFR, MTOR	53	149	8644	8.75674	0.00639967	0.000121135	5.07317e-05
KEGG_PATHWAY	hsa05142:Chagas disease	7	13.2075	3.05496e-05	ACE, SERPINE1, MAPK1, TNF, TLR4, RELA, NFKB1	53	102	8644	11.1927	0.00712322	0.000132381	5.54418e-05
KEGG_PATHWAY	hsa04625:C-type lectin receptor signaling pathway	7	13.2075	3.41118e-05	STAT1, MDM2, MAPK1, PTGS2, TNF, RELA, NFKB1	53	104	8644	10.9775	0.00795051	0.00014513	6.07809e-05
KEGG_PATHWAY	hsa04932:Non-alcoholic fatty liver disease	8	15.0943	3.53865e-05	GSK3B, RXRA, CASP3, PPARG, PPARA, TNF, RELA, NFKB1	53	155	8644	8.41777	0.0082464	0.000147865	6.19264e-05
KEGG_PATHWAY	hsa04218:Cellular senescence	8	15.0943	3.68795e-05	CDK4, SERPINE1, MDM2, MAPK1, SIRT1, RELA, NFKB1, MTOR	53	156	8644	8.36381	0.00859282	0.00014879	6.23136e-05
KEGG_PATHWAY	hsa04148:Efferocytosis	8	15.0943	3.68795e-05	RXRA, CASP3, MAPK1, PPARG, JAK2, PTGS2, HIF1A, SIRT1	53	156	8644	8.36381	0.00859282	0.00014879	6.23136e-05
KEGG_PATHWAY	hsa05321:Inflammatory bowel disease	6	11.3208	4.07003e-05	STAT1, STAT3, TNF, TLR4, RELA, NFKB1	53	65	8644	15.0549	0.00947885	0.000161421	6.76038e-05
KEGG_PATHWAY	hsa04217:Necroptosis	8	15.0943	4.16727e-05	HSP90AA1, PARP1, STAT1, STAT3, BCL2, JAK2, TNF, TLR4	53	159	8644	8.206	0.00970423	0.000162027	6.78576e-05
KEGG_PATHWAY	hsa04931:Insulin resistance	7	13.2075	4.22379e-05	GSK3B, STAT3, PPARA, TNF, RELA, NFKB1, MTOR	53	108	8644	10.5709	0.0098352	0.000162027	6.78576e-05
KEGG_PATHWAY	hsa04630:JAK-STAT signaling pathway	8	15.0943	5.48746e-05	CREBBP, STAT1, STAT3, BCL2, EP300, JAK2, EGFR, MTOR	53	166	8644	7.85997	0.0127589	0.000207108	8.67373e-05
KEGG_PATHWAY	hsa05230:Central carbon metabolism in cancer	6	11.3208	5.83004e-05	NTRK1, ERBB2, MAPK1, HIF1A, EGFR, MTOR	53	70	8644	13.9795	0.0135501	0.000216544	9.06895e-05
KEGG_PATHWAY	hsa05171:Coronavirus disease - COVID-19	9	16.9811	6.47784e-05	ACE, STAT1, STAT3, MAPK1, TNF, TLR4, RELA, EGFR, NFKB1	53	232	8644	6.32694	0.0150443	0.000236484	9.90405e-05
KEGG_PATHWAY	hsa04010:MAPK signaling pathway	10	18.8679	6.56901e-05	NTRK1, CASP3, ERBB2, KDR, MAPK1, PRKACA, TNF, RELA, EGFR, NFKB1	53	301	8644	5.41842	0.0152544	0.000236484	9.90405e-05
KEGG_PATHWAY	hsa01524:Platinum drug resistance	6	11.3208	7.13759e-05	CASP9, CASP3, ERBB2, MDM2, BCL2, MAPK1	53	73	8644	13.405	0.0165638	0.00025306	0.000105982
KEGG_PATHWAY	hsa04115:p53 signaling pathway	6	11.3208	7.62019e-05	CASP9, CDK4, CASP3, SERPINE1, MDM2, BCL2	53	74	8644	13.2239	0.0176739	0.000266138	0.00011146
KEGG_PATHWAY	hsa05132:Salmonella infection	9	16.9811	0.000106402	HSP90AA1, PTPRC, CASP3, BCL2, MAPK1, TNF, TLR4, RELA, NFKB1	53	249	8644	5.89498	0.0245918	0.000366146	0.000153343
KEGG_PATHWAY	hsa04926:Relaxin signaling pathway	7	13.2075	0.000114055	MMP2, MAPK1, PRKACA, MMP9, RELA, EGFR, NFKB1	53	129	8644	8.85008	0.0263373	0.000386795	0.000161991
KEGG_PATHWAY	hsa04068:FoxO signaling pathway	7	13.2075	0.000124172	CREBBP, STAT3, MDM2, EP300, MAPK1, SIRT1, EGFR	53	131	8644	8.71496	0.02864	0.00041509	0.000173841
KEGG_PATHWAY	hsa05130:Pathogenic Escherichia coli infection	8	15.0943	0.000166193	ITGB1, CASP9, CASP3, MAPK1, TNF, TLR4, RELA, NFKB1	53	198	8644	6.58967	0.0381459	0.000547736	0.000229394
KEGG_PATHWAY	hsa04211:Longevity regulating pathway	6	11.3208	0.000183449	PPARG, PRKACA, SIRT1, RELA, NFKB1, MTOR	53	89	8644	10.9951	0.0420224	0.000596208	0.000249694
KEGG_PATHWAY	hsa04658:Th1 and Th2 cell differentiation	6	11.3208	0.000214412	STAT1, LCK, MAPK1, JAK2, RELA, NFKB1	53	92	8644	10.6366	0.0489396	0.000687293	0.00028784
KEGG_PATHWAY	hsa05224:Breast cancer	7	13.2075	0.000233389	GSK3B, CDK4, ERBB2, MAPK1, ESR1, EGFR, MTOR	53	147	8644	7.7664	0.0531544	0.000738012	0.000309082
KEGG_PATHWAY	hsa05146:Amoebiasis	6	11.3208	0.000347075	CASP3, PRKACA, TNF, TLR4, RELA, NFKB1	53	102	8644	9.59378	0.078018	0.00108287	0.000453511
KEGG_PATHWAY	hsa05213:Endometrial cancer	5	9.43396	0.000388707	CASP9, GSK3B, ERBB2, MAPK1, EGFR	53	58	8644	14.0599	0.0869596	0.00119681	0.000501227
KEGG_PATHWAY	hsa05010:Alzheimer disease	10	18.8679	0.000413086	CASP9, GSK3B, APP, CASP3, MAPK1, PTGS2, TNF, RELA, NFKB1, MTOR	53	384	8644	4.24725	0.0921554	0.00125535	0.000525746
KEGG_PATHWAY	hsa04620:Toll-like receptor signaling pathway	6	11.3208	0.000452046	STAT1, MAPK1, TNF, TLR4, RELA, NFKB1	53	108	8644	9.0608	0.100398	0.00134941	0.000565135
KEGG_PATHWAY	hsa05022:Pathways of neurodegeneration - multiple diseases	11	20.7547	0.000455568	CASP9, GSK3B, APP, CASP3, BCL2, MAPK1, PTGS2, TNF, RELA, NFKB1, MTOR	53	476	8644	3.76899	0.101139	0.00134941	0.000565135
KEGG_PATHWAY	hsa04670:Leukocyte transendothelial migration	6	11.3208	0.000602994	ITGB1, VCAM1, MMP2, CXCR4, MMP9, ICAM1	53	115	8644	8.50927	0.131635	0.00174198	0.000729549
KEGG_PATHWAY	hsa04726:Serotonergic synapse	6	11.3208	0.000602994	APP, CASP3, MAPK1, PRKACA, PTGS2, PTGS1	53	115	8644	8.50927	0.131635	0.00174198	0.000729549
KEGG_PATHWAY	hsa05221:Acute myeloid leukemia	5	9.43396	0.00067479	STAT3, MAPK1, RELA, NFKB1, MTOR	53	67	8644	12.1712	0.146111	0.00192562	0.000806456
KEGG_PATHWAY	hsa04722:Neurotrophin signaling pathway	6	11.3208	0.000704699	NTRK1, GSK3B, BCL2, MAPK1, RELA, NFKB1	53	119	8644	8.22324	0.15207	0.00198674	0.000832054
KEGG_PATHWAY	hsa05202:Transcriptional misregulation in cancer	7	13.2075	0.000993083	NTRK1, RXRA, MDM2, PPARG, MMP9, RELA, NFKB1	53	193	8644	5.91534	0.207448	0.00276645	0.0011586
KEGG_PATHWAY	hsa05214:Glioma	5	9.43396	0.00103283	CDK4, MDM2, MAPK1, EGFR, MTOR	53	75	8644	10.873	0.214793	0.00284333	0.0011908
KEGG_PATHWAY	hsa05220:Chronic myeloid leukemia	5	9.43396	0.0010854	CDK4, MDM2, MAPK1, RELA, NFKB1	53	76	8644	10.7299	0.224403	0.0029533	0.00123685
KEGG_PATHWAY	hsa04510:Focal adhesion	7	13.2075	0.00128963	ITGB1, GSK3B, ERBB2, BCL2, KDR, MAPK1, EGFR	53	203	8644	5.62394	0.260639	0.00346867	0.00145269
KEGG_PATHWAY	hsa05143:African trypanosomiasis	4	7.54717	0.00138115	VCAM1, TNF, IDO1, ICAM1	53	37	8644	17.6318	0.276325	0.00363135	0.00152082
KEGG_PATHWAY	hsa05216:Thyroid cancer	4	7.54717	0.00138115	NTRK1, RXRA, MAPK1, PPARG	53	37	8644	17.6318	0.276325	0.00363135	0.00152082
KEGG_PATHWAY	hsa04662:B cell receptor signaling pathway	5	9.43396	0.00157564	GSK3B, BTK, MAPK1, RELA, NFKB1	53	84	8644	9.708	0.308568	0.00409667	0.0017157
KEGG_PATHWAY	hsa04012:ErbB signaling pathway	5	9.43396	0.00164616	GSK3B, ERBB2, MAPK1, EGFR, MTOR	53	85	8644	9.59378	0.319902	0.00423298	0.00177279
KEGG_PATHWAY	hsa04976:Bile secretion	5	9.43396	0.00195029	RXRA, ABCB1, HMGCR, CYP3A4, PRKACA	53	89	8644	9.1626	0.366701	0.00496051	0.00207748
KEGG_PATHWAY	hsa04024:cAMP signaling pathway	7	13.2075	0.00217837	CREBBP, EP300, MAPK1, PPARA, PRKACA, RELA, NFKB1	53	225	8644	5.07405	0.399681	0.00548105	0.00229548
KEGG_PATHWAY	hsa04520:Adherens junction	5	9.43396	0.00229136	CREBBP, ERBB2, EP300, MAPK1, EGFR	53	93	8644	8.76851	0.415379	0.00570401	0.00238886
KEGG_PATHWAY	hsa04014:Ras signaling pathway	7	13.2075	0.00276735	NTRK1, KDR, MAPK1, PRKACA, RELA, EGFR, NFKB1	53	236	8644	4.83754	0.477148	0.00681642	0.00285474
KEGG_PATHWAY	hsa04140:Autophagy - animal	6	11.3208	0.00300501	BCL2, MAPK1, PRKACA, HIF1A, MTOR, CTSB	53	165	8644	5.9307	0.505512	0.00732472	0.00306762
KEGG_PATHWAY	hsa04916:Melanogenesis	5	9.43396	0.00309307	GSK3B, CREBBP, EP300, MAPK1, PRKACA	53	101	8644	8.07398	0.515627	0.00746164	0.00312496
KEGG_PATHWAY	hsa05225:Hepatocellular carcinoma	6	11.3208	0.00324769	GSK3B, CDK4, MAPK1, HMOX1, EGFR, MTOR	53	168	8644	5.8248	0.532893	0.00775469	0.00324769
KEGG_PATHWAY	hsa05144:Malaria	4	7.54717	0.00329767	VCAM1, TNF, TLR4, ICAM1	53	50	8644	13.0475	0.538341	0.00779449	0.00329767
KEGG_PATHWAY	hsa04928:Parathyroid hormone synthesis, secretion and action	5	9.43396	0.00368128	RXRA, BCL2, MAPK1, PRKACA, EGFR	53	106	8644	7.69313	0.578109	0.0086142	0.00368128
KEGG_PATHWAY	hsa04922:Glucagon signaling pathway	5	9.43396	0.00380742	CREBBP, EP300, PPARA, PRKACA, SIRT1	53	107	8644	7.62123	0.590426	0.00882116	0.00380742
KEGG_PATHWAY	hsa04370:VEGF signaling pathway	4	7.54717	0.00526584	CASP9, KDR, MAPK1, PTGS2	53	59	8644	11.0572	0.7093	0.0120805	0.00526584
KEGG_PATHWAY	hsa04071:Sphingolipid signaling pathway	5	9.43396	0.00589305	BCL2, MAPK1, TNF, RELA, NFKB1	53	121	8644	6.73944	0.749188	0.0133881	0.00589305
KEGG_PATHWAY	hsa04611:Platelet activation	5	9.43396	0.00642222	ITGB1, BTK, MAPK1, PRKACA, PTGS1	53	124	8644	6.57638	0.778569	0.01445	0.00642222
KEGG_PATHWAY	hsa04650:Natural killer cell mediated cytotoxicity	5	9.43396	0.00698216	LCK, CASP3, MAPK1, TNF, ICAM1	53	127	8644	6.42104	0.805934	0.0155602	0.00698216
KEGG_PATHWAY	hsa04720:Long-term potentiation	4	7.54717	0.00750269	CREBBP, EP300, MAPK1, PRKACA	53	67	8644	9.73698	0.828341	0.0165625	0.00750269
KEGG_PATHWAY	hsa05211:Renal cell carcinoma	4	7.54717	0.008137	CREBBP, EP300, MAPK1, HIF1A	53	69	8644	9.45474	0.852193	0.0176302	0.008137
KEGG_PATHWAY	hsa04924:Renin secretion	4	7.54717	0.008137	ACE, REN, PRKACA, CTSB	53	69	8644	9.45474	0.852193	0.0176302	0.008137
KEGG_PATHWAY	hsa05120:Epithelial cell signaling in Helicobacter pylori infection	4	7.54717	0.00846568	CASP3, RELA, EGFR, NFKB1	53	70	8644	9.31968	0.863223	0.018174	0.00846568
KEGG_PATHWAY	hsa05218:Melanoma	4	7.54717	0.00914627	CDK4, MDM2, MAPK1, EGFR	53	72	8644	9.0608	0.883525	0.0194566	0.00914627
KEGG_PATHWAY	hsa05208:Chemical carcinogenesis - reactive oxygen species	6	11.3208	0.0106044	MAPK1, HMOX1, HIF1A, RELA, EGFR, NFKB1	53	223	8644	4.38819	0.917478	0.0223553	0.0106044
KEGG_PATHWAY	hsa05168:Herpes simplex virus 1 infection	9	16.9811	0.0107599	CASP9, STAT1, CASP3, BCL2, JAK2, TNF, RELA, NFKB1, MTOR	53	512	8644	2.86689	0.920458	0.0224805	0.0107599
KEGG_PATHWAY	hsa04934:Cushing syndrome	5	9.43396	0.0138198	GSK3B, CDK4, MAPK1, PRKACA, EGFR	53	155	8644	5.26111	0.961473	0.0284614	0.0138198
KEGG_PATHWAY	hsa01523:Antifolate resistance	3	5.66038	0.0138658	TNF, RELA, NFKB1	53	30	8644	16.3094	0.961891	0.0284614	0.0138658
KEGG_PATHWAY	hsa04110:Cell cycle	5	9.43396	0.0144274	GSK3B, CREBBP, CDK4, MDM2, EP300	53	157	8644	5.19409	0.966647	0.0293566	0.0144274
KEGG_PATHWAY	hsa04215:Apoptosis - multiple species	3	5.66038	0.0156899	CASP9, CASP3, BCL2	53	32	8644	15.2901	0.97529	0.0316503	0.0156899
KEGG_PATHWAY	hsa04020:Calcium signaling pathway	6	11.3208	0.0175156	NTRK1, ERBB2, KDR, CXCR4, PRKACA, EGFR	53	253	8644	3.86785	0.983997	0.0350311	0.0175156
KEGG_PATHWAY	hsa04912:GnRH signaling pathway	4	7.54717	0.0182237	MMP2, MAPK1, PRKACA, EGFR	53	93	8644	7.01481	0.986481	0.0361384	0.0182237
KEGG_PATHWAY	hsa04310:Wnt signaling pathway	5	9.43396	0.020283	GSK3B, CREBBP, EP300, PRKACA, SIRT1	53	174	8644	4.68662	0.991729	0.0398843	0.020283
KEGG_PATHWAY	hsa05231:Choline metabolism in cancer	4	7.54717	0.0209178	MAPK1, HIF1A, EGFR, MTOR	53	98	8644	6.65691	0.992893	0.0407898	0.0209178
KEGG_PATHWAY	hsa05340:Primary immunodeficiency	3	5.66038	0.0217348	PTPRC, LCK, BTK	53	38	8644	12.8759	0.994154	0.0420326	0.0217348
KEGG_PATHWAY	hsa05020:Prion disease	6	11.3208	0.0231693	CASP9, GSK3B, CASP3, MAPK1, PRKACA, TNF	53	272	8644	3.59767	0.995853	0.0444395	0.0231693
KEGG_PATHWAY	hsa04350:TGF-beta signaling pathway	4	7.54717	0.0269303	CREBBP, EP300, MAPK1, TNF	53	108	8644	6.04053	0.998319	0.0512333	0.0269303
KEGG_PATHWAY	hsa04613:Neutrophil extracellular trap formation	5	9.43396	0.0274283	MAPK1, TLR4, RELA, NFKB1, MTOR	53	191	8644	4.26949	0.998508	0.0517598	0.0274283
KEGG_PATHWAY	hsa04725:Cholinergic synapse	4	7.54717	0.0302485	BCL2, MAPK1, JAK2, PRKACA	53	113	8644	5.77325	0.999244	0.0566253	0.0302485
KEGG_PATHWAY	hsa04930:Type II diabetes mellitus	3	5.66038	0.0310407	MAPK1, TNF, MTOR	53	46	8644	10.6366	0.999376	0.0576469	0.0310407
KEGG_PATHWAY	hsa05030:Cocaine addiction	3	5.66038	0.0348703	PRKACA, RELA, NFKB1	53	49	8644	9.98537	0.999753	0.0642492	0.0348703
KEGG_PATHWAY	hsa04152:AMPK signaling pathway	4	7.54717	0.0359875	PPARG, HMGCR, SIRT1, MTOR	53	121	8644	5.39155	0.999811	0.0653276	0.0359875
KEGG_PATHWAY	hsa05016:Huntington disease	6	11.3208	0.036014	CASP9, CREBBP, CASP3, EP300, PPARG, MTOR	53	306	8644	3.19793	0.999813	0.0653276	0.036014
KEGG_PATHWAY	hsa04340:Hedgehog signaling pathway	3	5.66038	0.0444695	GSK3B, BCL2, PRKACA	53	56	8644	8.7372	0.999976	0.0800451	0.0444695
KEGG_PATHWAY	hsa04923:Regulation of lipolysis in adipocytes	3	5.66038	0.0473733	PRKACA, PTGS2, PTGS1	53	58	8644	8.43591	0.999988	0.0846209	0.0473733
KEGG_PATHWAY	hsa04910:Insulin signaling pathway	4	7.54717	0.0490257	GSK3B, MAPK1, PRKACA, MTOR	53	137	8644	4.76188	0.999992	0.0869091	0.0490257
KEGG_PATHWAY	hsa04371:Apelin signaling pathway	4	7.54717	0.0507986	SERPINE1, MAPK1, PRKACA, MTOR	53	139	8644	4.69336	0.999995	0.089375	0.0507986
KEGG_PATHWAY	hsa04213:Longevity regulating pathway - multiple species	3	5.66038	0.0518555	PRKACA, SIRT1, MTOR	53	61	8644	8.02103	0.999996	0.0905537	0.0518555
KEGG_PATHWAY	hsa04550:Signaling pathways regulating pluripotency of stem cells	4	7.54717	0.0544378	GSK3B, STAT3, MAPK1, JAK2	53	143	8644	4.56208	0.999998	0.0943588	0.0544378
KEGG_PATHWAY	hsa03250:Viral life cycle - HIV-1	3	5.66038	0.0549253	CREBBP, EP300, CXCR4	53	63	8644	7.7664	0.999998	0.0945038	0.0549253
KEGG_PATHWAY	hsa05416:Viral myocarditis	3	5.66038	0.0612519	CASP9, CASP3, ICAM1	53	67	8644	7.30273	1	0.10462	0.0612519
KEGG_PATHWAY	hsa04664:Fc epsilon RI signaling pathway	3	5.66038	0.0628712	BTK, MAPK1, TNF	53	68	8644	7.19534	1	0.106608	0.0628712
KEGG_PATHWAY	hsa04921:Oxytocin signaling pathway	4	7.54717	0.0650736	MAPK1, PRKACA, PTGS2, EGFR	53	154	8644	4.23622	1	0.109548	0.0650736
KEGG_PATHWAY	hsa04150:mTOR signaling pathway	4	7.54717	0.0671041	GSK3B, MAPK1, TNF, MTOR	53	156	8644	4.18191	1	0.11216	0.0671041
KEGG_PATHWAY	hsa04622:RIG-I-like receptor signaling pathway	3	5.66038	0.0678156	TNF, RELA, NFKB1	53	71	8644	6.89131	1	0.112545	0.0678156
KEGG_PATHWAY	hsa04514:Cell adhesion molecules	4	7.54717	0.0691637	ITGB1, VCAM1, PTPRC, ICAM1	53	158	8644	4.12897	1	0.113974	0.0691637
KEGG_PATHWAY	hsa03320:PPAR signaling pathway	3	5.66038	0.0746019	RXRA, PPARG, PPARA	53	75	8644	6.52377	1	0.121228	0.0746019
KEGG_PATHWAY	hsa04623:Cytosolic DNA-sensing pathway	3	5.66038	0.0746019	CASP3, RELA, NFKB1	53	75	8644	6.52377	1	0.121228	0.0746019
KEGG_PATHWAY	hsa04612:Antigen processing and presentation	3	5.66038	0.0798295	HSP90AA1, TNF, CTSB	53	78	8644	6.27286	1	0.128828	0.0798295
KEGG_PATHWAY	hsa04530:Tight junction	4	7.54717	0.0821164	ITGB1, CDK4, ERBB2, PRKACA	53	170	8644	3.83751	1	0.131611	0.0821164
KEGG_PATHWAY	hsa04360:Axon guidance	4	7.54717	0.0960428	ITGB1, GSK3B, MAPK1, CXCR4	53	182	8644	3.58449	1	0.152884	0.0960428
KEGG_PATHWAY	hsa04540:Gap junction	3	5.66038	0.098031	MAPK1, PRKACA, EGFR	53	88	8644	5.56003	1	0.154995	0.098031
